# Supplementary material for: Genetic epidemiology of inherited retinal diseases in a large patient cohort followed at a single center in Italy
Source: Sci Rep. 2022 Dec 2;12:20815. doi: 10.1038/s41598-022-24636-1 (PMC9718770; doi:10.1038/s41598-022-24636-1)
Supplement: Supplementary file 2 — Supplementary Information 2. [file 41598_2022_24636_MOESM2_ESM.xlsx]

## Sheet: Supplementary Table S1
Supplementary Table S1. List of all identified variants, their frequency and associated inheritance pattern in the genetically solved cohort.
§ Pathogenicity class annotation from Varsome (http://varsome.com/), ClinVar (http://www.ncbi.nlm.nih.gov/clinvar/) and/or the Leiden Open Variation Database (LOVD; http://www.lovd.nl) # Complex variants supported by segregation analysis ‡ AD, autosomal dominant; AR, autosomal recessive; MT, mitochondrial; XLR, X-linked recessive
Occurrence in the solved cohort	Gene	RefSeq	Nucleotide change	Protein change	Pathogenicity Classification §	Associated Inheritance Pattern ‡
183	ABCA4	NM_000350.3	c.5882G>A	p.(Gly1961Glu)	Pathogenic	AR
49	ABCA4	NM_000350.3	c.5714+5G>A	p.[=, Glu1863Leufs*33]	Pathogenic	AR
38	ABCA4	NM_000350.3	c.5018+2T>C	p.(?)	Pathogenic	AR
36	ABCA4	NM_000350.3	c.[1622T>C;3113C>T] #	p.([Leu541Pro;Ala1038Val)]	Complex: Likely Pathogenic	AR
36	ABCA4	NM_000350.3	c.247_250dup	p.(Ser84Thrfs*160)	Pathogenic	AR
36	USH2A	NM_206933.4	c.10712C>T	p.(Thr3571Met)	Pathogenic	AR
34	AIPL1	NM_014336.5	c.834G>A	p.(Trp278*)	Pathogenic	AR
32	ABCA4	NM_000350.3	c.286A>G	p.(Asn96Asp)	Pathogenic	AR
32	USH2A	NM_206933.4	c.14977_14978del	p.(Phe4993Profs*7)	Pathogenic	AR
30	MYO7A	NM_000260.4	c.721C>G	p.(Arg241Gly)	Pathogenic	AR
22	ABCA4	NM_000350.3	c.6088C>T	p.(Arg2030*)	Pathogenic	AR
22	ABCA4	NM_000350.3	c.6282+1G>C	p.(?)	Likely Pathogenic	AR
22	MT-ND4	NC_012920.1	m.11778G>A	p.(Arg340His)	Likely Pathogenic	MT
22	USH2A	NM_206933.4	c.2276G>T	p.(Cys759Phe)	Pathogenic	AR
21	NR2E3	NM_014249.4	c.119-2A>C	p.(?)	Pathogenic	AR
20	ABCA4	NM_000350.3	c.634C>T	p.(Arg212Cys)	Pathogenic	AR
20	ABCA4	NM_000350.3	c.6445C>T	p.(Arg2149*)	Pathogenic	AR
20	CNGB3	NM_019098.5	c.1148del	p.(Thr383Ilefs*13)	Pathogenic	AR
17	ABCA4	NM_000350.3	c.571-2A>T	p.(?)	Likely Pathogenic	AR
17	BBS1	NM_024649.5	c.1169T>G	p.(Met390Arg)	Pathogenic	AR
17	RHO	NM_000539.3	c.473C>A	p.(Ala158Asp)	VUS	AD
15	ABCA4	NM_000350.3	c.5917del	p.(Val1973*)	Pathogenic	AR
14	ABCA4	NM_000350.3	c.3259G>A	p.(Glu1087Lys)	Pathogenic	AR
14	RHO	NM_000539.3	c.403C>T	p.(Arg135Trp)	Pathogenic	AD
14	USH2A	NM_206933.4	c.2299del	p.(Glu767Serfs*21)	Pathogenic	AR
13	ABCA4	NM_000350.3	c.2300T>A	p.(Val767Asp)	Pathogenic	AR
13	ABCA4	NM_000350.3	c.3323G>A	p.(Arg1108His)	Pathogenic	AR
13	RP1	NM_006269.2	c.2219C>G	p.(Ser740*)	Likely Pathogenic	AD
12	ABCA4	NM_000350.3	c.1957C>T	p.(Arg653Cys)	Pathogenic	AR
12	CHM	NM_000390.4	c.969T>A	p.(Tyr323*)	Pathogenic	XLR
12	CRB1	NM_201253.3	c.57dup	p.(Ile20Tyrfs*10)	Pathogenic	AR
12	GUCY2D	NM_000180.4	c.2512C>T	p.(Arg838Cys)	Pathogenic	AD
12	RP1	NM_006269.2	c.965C>A	p.(Ser322*)	Pathogenic	AR
12	RPGR	NM_001034853.2	c.2405_2406del	p.(Glu802Glyfs*32)	Pathogenic	XLR
12	USH2A	NM_206933.4	c.11864G>A	p.(Trp3955*)	Pathogenic	AR
12	USH2A	NM_206933.4	c.5776+1G>C	p.(?)	Pathogenic	AR
11	ABCA4	NM_000350.3	c.1622T>C	p.(Leu541Pro)	Likely Pathogenic	AR
11	ABCA4	NM_000350.3	c.5087G>A	p.(Ser1696Asn)	Likely Pathogenic	AR
10	CEP290	NM_025114.4	c.2991+1665A>G	p.[Cys998*,=]	Pathogenic	AR
10	USH2A	NM_206933.4	c.8906C>G	p.(Ser2969*)	Likely Pathogenic	AR
9	ABCA4	NM_000350.3	c.2161-8G>A	p.(?)	Likely Pathogenic	AR
9	ABCA4	NM_000350.3	c.2461T>A	p.(Trp821Arg)	Pathogenic	AR
9	ABCA4	NM_000350.3	c.885del	p.(Leu296Cysfs*4)	Pathogenic	AR
9	CRB1	NM_201253.3	c.2234C>T	p.(Thr745Met)	Pathogenic	AR
9	PDE6B	NM_000283.4	c.1798G>A	p.(Asp600Asn)	Pathogenic	AR
9	PRPF3	NM_004698.4	c.1481C>T	p.(Thr494Met)	Pathogenic	AD
9	RHO	NM_000539.3	c.1040C>T	p.(Pro347Leu)	Pathogenic	AD
9	RP2	NM_006915.3	c.103-2A>G	p.(?)	Likely Pathogenic	XLR
9	USH2A	NM_206933.4	c.9815C>T	p.(Pro3272Leu)	Pathogenic	AR
8	ABCA4	NM_000350.3	c.428C>T	p.(Pro143Leu)	Pathogenic	AR
8	ABCA4	NM_000350.3	c.571-1G>T	p.(?)	Pathogenic	AR
8	CHM	NM_000390.4	deletion exons 10-15	-	Pathogenic	XLR
8	CRB1	NM_201253.3	c.1313G>A	p.(Cys438Tyr)	Likely Pathogenic	AR
8	MYO7A	NM_000260.4	c.5617C>T	p.(Arg1873Trp)	Pathogenic	AR
8	PROM1	NM_006017.3	c.1142-1G>A	p.(?)	Pathogenic	AR
8	RDH12	NM_152443.3	c.184C>T	p.(Arg62*)	Pathogenic	AR
8	RP1	NM_006269.2	c.2029C>T	p.(Arg677*)	Pathogenic	AD
8	RPGR	NM_001034853.2	c.2257_2260del	p.(Gly753Lysfs*61)	Pathogenic	XLR
7	ABCA4	NM_000350.3	c.4793C>A	p.(Ala1598Asp)	Pathogenic	AR
7	CERKL	NM_001030311.3	c.847C>T	p.(Arg283*)	Pathogenic	AR
7	CRB1	NM_201253.3	c.2555T>C	p.(Ile852Thr)	Pathogenic	AR
7	GUCA1A	NM_000409.5	c.250C>T	p.(Leu84Phe)	Likely Pathogenic	AD
7	MYO7A	NM_000260.4	c.5581C>T	p.(Arg1861*)	Pathogenic	AR
7	NMNAT1	NM_022787.4	c.769G>A	p.(Glu257Lys)	Pathogenic	AR
7	RPGR	NM_001034853.2	c.2760_2761del	p.(Glu922Glyfs*156)	Pathogenic	XLR
7	USH2A	NM_206933.4	c.4717C>T	p.(Gln1573*)	Pathogenic	AR
7	USH2A	NM_206933.4	c.908G>A	p.(Arg303His)	Pathogenic	AR
6	ABCA4	NM_000350.3	c.3212C>T	p.(Ser1071Leu)	Pathogenic	AR
6	ABCA4	NM_000350.3	c.3295T>C	p.(Ser1099Pro)	Likely Pathogenic	AR
6	ABCA4	NM_000350.3	c.6286G>A	p.(Glu2096Lys)	Pathogenic	AR
6	BEST1	NM_004183.4	c.728C>T	p.(Ala243Val)	Pathogenic	AD
6	C2orf71	NM_001029883.3	c.3002G>A	p.(Trp1001*)	Pathogenic	AR
6	CNGA3	NM_001298.3	c.1641C>A	p.(Phe547Leu)	Pathogenic	AR
6	CRB1	NM_201253.3	c.1445_1453del	p.(Ile482_Thr484del)	Likely Pathogenic	AR
6	CRB1	NM_201253.3	c.498_506del	p.(Ile167_Gly169del)	Pathogenic	AR
6	EYS	NM_001142800.2	c.32dup	p.(Met12Aspfs*14)	Pathogenic	AR
6	MT-ND1	NC_012920.1	m.3460G>A	p.(Ala52Thr)	Pathogenic	MT
6	MYO7A	NM_000260.4	c.1344-2A>G	p.(?)	Pathogenic	AR
6	NMNAT1	NM_022787.4	c.634G>A	p.(Val212Met)	VUS	AR
6	NR2E3	NM_014249.4	c.932G>A	p.(Arg311Gln)	Pathogenic	AR
6	PDE6B	NM_000283.4	c.1107+3A>G	p.(?)	Likely Pathogenic	AR
6	PDE6B	NM_000283.4	c.1726G>A	p.(Gly576Ser)	Likely Pathogenic	AR
6	RPE65	NM_000329.3	c.1102T>C	p.(Tyr368His)	Pathogenic	AR
6	RPE65	NM_000329.3	c.938A>G	p.(His313Arg)	Pathogenic	AR
6	RPGR	NM_001034853.2	c.2236_2237del	p.(Glu746Argfs*23)	Pathogenic	XLR
6	RPGR	NM_001034853.2	deletion ORF15	-	Pathogenic	XLR
6	RS1	NM_000330.4	c.336G>T	p.(Trp112Cys)	Pathogenic	XLR
6	SNRNP200	NM_014014.5	c.3191A>G	p.(Gln1064Arg)	VUS	AR
6	TULP1	NM_003322.6	c.99+1G>A	p.(?)	Likely Pathogenic	AR
6	USH2A	NM_206933.4	c.14219C>A	p.(Ala4740Asp)	VUS	AR
6	USH2A	NM_206933.4	c.7452-1G>A	p.(?)	Pathogenic	AR
6	USH2A	NM_206933.4	c.802G>A	p.(Gly268Arg)	Pathogenic	AR
5	ABCA4	NM_000350.3	c.286A>C	p.(Asn96His)	Pathogenic	AR
5	ABCA4	NM_000350.3	c.2894A>G	p.(Asn965Ser)	Pathogenic	AR
5	ABCA4	NM_000350.3	c.3056C>T	p.(Thr1019Met)	Pathogenic	AR
5	ABCA4	NM_000350.3	c.3607G>A	p.(Gly1203Arg)	Pathogenic	AR
5	ABCA4	NM_000350.3	c.4139C>T	p.(Pro1380Leu)	Pathogenic	AR
5	ABCA4	NM_000350.3	c.4307A>T	p.(Asn1436Ile)	Likely Pathogenic	AR
5	ABCA4	NM_000350.3	c.4328G>A	p.(Arg1443His)	Pathogenic	AR
5	ABCA4	NM_000350.3	c.4537dup	p.(Gln1513Profs*42)	Pathogenic	AR
5	ABCA4	NM_000350.3	c.4739T>C	p.(Leu1580Ser)	Likely Pathogenic	AR
5	ABCA4	NM_000350.3	c.5196+1G>A	p.(?)	Pathogenic	AR
5	ABCA4	NM_000350.3	c.5413A>G	p.(Asn1805Asp)	VUS	AR
5	ABCA4	NM_000350.3	c.5603A>T	p.(Asn1868Ile)	VUS	AR
5	ABCA4	NM_000350.3	c.6320G>A	p.(Arg2107His)	Pathogenic	AR
5	ABCA4	NM_000350.3	c.6419T>A	p.(Leu2140Gln)	Likely Pathogenic	AR
5	ABCA4	NM_000350.3	c.6448T>C	p.(Cys2150Arg)	Pathogenic	AR
5	ABCA4	NM_000350.3	c.6449G>A	p.(Cys2150Tyr)	Pathogenic	AR
5	ABCA4	NM_000350.3	c.6545_6580del	p.(Leu2182_Phe2193del)	VUS	AR
5	CDH23	NM_022124.6	c.9167del	p.(Va13056Alafs*31)	Pathogenic	AR
5	COL18A1	NM_030582.4	c.918_919del	p.(Va1308Alafs*53)	Likely Pathogenic	AR
5	EYS	NM_001142800.2	c.9428_9429dup	p.(Thr3144Leufs*)	Likely Pathogenic	AR
5	GUCY2D	NM_000180.4	c.2302C>T	p.(Arg768Trp)	Pathogenic	AR
5	MKS1	NM_017777.4	c.1600C>T	p.(Arg534*)	VUS	AR
5	MT-ND1; MT-ND6	NC_012920.1	m.[3460G>A;14484T>C]	p.[(Ala52Thr;Met64Val)]	Complex: Pathogenic ; Likely Pathogenic	MT
5	NMNAT1	NM_022787.4	c.299+526_*968dup	-	Pathogenic	AR
5	NR2E3	NM_014249.4	c.1049A>G	p.(Gln350Arg)	Pathogenic	AR
5	PDE6B	NM_000283.4	c.385G>A	p.(Glu129Lys)	VUS	AR
5	PDE6B	NM_000283.4	c.811G>A	p.(Glu271Lys)	VUS	AR
5	PRPF31	NM_015629.4	deletion exons 2-14	-	Pathogenic	AD
5	RDH12	NM_152443.3	c.146C>T	p.(Thr49Met)	Pathogenic	AR
5	RHO	NM_000539.3	c.1040C>G	p.(Pro347Arg)	Pathogenic	AD
5	RP2	NM_006915.3	c.87G>A	p.(Trp29*)	Pathogenic	XLR
5	RPE65	NM_000329.3	c.271C>T	p.(Arg91Trp)	Pathogenic	AR
5	RPE65	NM_000329.3	c.304G>A	p.(Glu102Lys)	Likely Pathogenic	AR
5	RPE65	NM_000329.3	c.762G>T	p.(Glu254Asp)	VUS	AR
5	RPGR	NM_001034853.2	c.2311del	p.(Glu771Argfs*44)	Likely Pathogenic	XLR
5	RS1	NM_000330.4	c.637C>T	p.(Arg213Trp)	Pathogenic	XLR
5	TYR	NM_000372.5	c.1177del	p.(Val393Leufs*92)	Pathogenic	AR
5	USH2A	NM_206933.4	c.1040A>G	p.(Asp347Gly)	VUS	AR
5	USH2A	NM_206933.4	c.10817T>C	p.(Leu3606Pro)	Likely Pathogenic	AR
5	USH2A	NM_206933.4	c.12067-2A>G	p.(?)	Pathogenic	AR
5	USH2A	NM_206933.4	c.12371C>T	p.(Pro4124Leu)	Likely Pathogenic	AR
5	USH2A	NM_206933.4	c.1478A>G	p.(Tyr493Cys)	Likely Pathogenic	AR
5	USH2A	NM_206933.4	c.2209C>T	p.(Arg737*)	Pathogenic	AR
5	USH2A	NM_206933.4	c.2296T>C	p.(Cys766Arg)	Pathogenic	AR
5	USH2A	NM_206933.4	c.3920C>G	p.(Ser1307*)	Pathogenic	AR
5	USH2A	NM_206933.4	c.7595-2144A>G	p.(Lys2532Thrfs*56)	Pathogenic	AR
4	ABCA4	NM_000350.3	c.1204C>G	p.(Pro402Ala)	Pathogenic	AR
4	ABCA4	NM_000350.3	c.1749G>C	p.(Lys583Asn)	VUS	AR
4	ABCA4	NM_000350.3	c.1804C>T	p.(Arg602Trp)	Pathogenic	AR
4	ABCA4	NM_000350.3	c.1958G>A	p.(Arg653His)	Pathogenic	AR
4	ABCA4	NM_000350.3	c.2390T>C	p.(Leu797Pro)	Likely Pathogenic	AR
4	ABCA4	NM_000350.3	c.2768del	p.(Pro923Glnfs*9)	Pathogenic	AR
4	ABCA4	NM_000350.3	c.4539+1G>T	p.(?)	Pathogenic	AR
4	ABCA4	NM_000350.3	c.4919G>A	p.(Arg1640Gln)	Pathogenic	AR
4	ABCA4	NM_000350.3	c.52C>T	p.(Arg18Trp)	Pathogenic	AR
4	ABCA4	NM_000350.3	c.5530G>T	p.(Gly1844Cys)	Likely Pathogenic	AR
4	ABCA4	NM_000350.3	c.6089G>A	p.(Arg2030Gln)	Pathogenic	AR
4	ABCA4	NM_000350.3	c.6658C>T	p.(Gln2220*)	Pathogenic	AR
4	ABCA4	NM_000350.3	c.768G>T	p.(Val256=)	Pathogenic	AR
4	BBS1	NM_024649.5	c.664G>C	p.(Gly222Arg)	VUS	AR
4	BBS10	NM_024685.4	c.1495G>T	p.(Glu499*)	Pathogenic	AR
4	BBS10	NM_024685.4	c.962A>G	p.(Tyr321Cys)	Likely Pathogenic	AR
4	BBS12	NM_001178007.2	c.1577T>C	p.(Leu526Ser)	VUS	AR
4	BBS12	NM_001178007.2	c.2023C>T	p.(Arg675*)	Pathogenic	AR
4	BEST1	NM_004183.4	c.139C>T	p.(Arg47Cys)	Likely Pathogenic	AR
4	C2orf71	NM_001029883.3	c.920T>A	p.(Leu307*)	Pathogenic	AR
4	C8orf37	NM_177965.4	c.3G>A	p.(Met1?)	Likely Pathogenic	AR
4	CHM	NM_000390.4	c.877C>T	p.(Arg293*)	Pathogenic	XLR
4	CLRN1	NM_174878.3	c.528T>G	p.(Tyr176*)	Pathogenic	AR
4	CNGA3	NM_001298.3	c.847C>T	p.(Arg283Trp)	Pathogenic	AR
4	CNGB1	NM_001297.5	c.1917G>A	p.(Trp639*)	Pathogenic	AR
4	CNGB1	NM_001297.5	c.2476_2477insGA	p.(Asp826GIyfs*16)	Likely Pathogenic	AR
4	CNGB1	NM_001297.5	c.290+1G>A	p.(?)	Likely Pathogenic	AR
4	CNGB1	NM_001297.5	c.2903G>A	p.(Arg968Gln)	VUS	AR
4	CNGB1	NM_001297.5	c.413-1G>A	p.(?)	Pathogenic	AR
4	CRB1	NM_201253.3	c.1958T>C	p.(Ile653Thr)	Pathogenic	AR
4	CRB1	NM_201253.3	c.2290C>T	p.(Arg764Cys)	Pathogenic	AR
4	CRB1	NM_201253.3	c.2843G>A	p.(Cys948Tyr)	Pathogenic	AR
4	EYS	NM_001142800.2	c.8569G>T	p.(Glu2857*)	Pathogenic	AR
4	FAM161A	NM_032180.3	c.1321dup	p.(His441Profs*15)	Pathogenic	AR
4	GNAT2	NM_005272.5	c.832dup	p.(Ile278Asnfs*14)	Likely Pathogenic	AR
4	IMPG2	NM_016247.4	c.1578_1581del	p.(Ser527Leufs*28)	Pathogenic	AR
4	INPP5E	NM_019892.6	c.1132C>T	p.(Arg378Cys)	Pathogenic	AR
4	MAK	NM_001242957.3	c.1084_1085del	p.(Gln362Glufs*20)	Pathogenic	AR
4	MYO7A	NM_000260.4	c.1798-7_1800delinsATCGGCTGCT	p.(?)	Pathogenic	AR
4	MYO7A	NM_000260.4	c.5068C>T	p.(Gln1690*)	Pathogenic	AR
4	MYO7A	NM_000260.4	c.77C>A	p.(Ala26Glu)	Pathogenic	AR
4	MYO7A	NM_000260.4	c.999T>A	p.(Tyr333*)	Pathogenic	AR
4	NR2E3	NM_014249.4	c.328C>T	p.(Gln110*)	Pathogenic	AR
4	NR2E3	NM_014249.4	c.349G>A	p.(Ala117Thr)	VUS	AR
4	OAT	NM_000274.4	c.461G>A	p.(Arg154His)	Likely Pathogenic	AR
4	PDE6A	NM_000440.3	c.1966G>T	p.(Glu656*)	Pathogenic	AR
4	PDE6B	NM_000283.4	c.313G>A	p.(Glu105Lys)	VUS	AR
4	PDE6G	NM_002602.4	c.69del	p.(Arg24Glyfs*70)	Pathogenic	AR
4	PROM1	NM_006017.3	c.1648_1651del	p.(Ser550Lysfs*2)	Likely Pathogenic	AR
4	PRPF8	NM_006445.4	c.6901C>T	p.(Pro2301Ser)	Pathogenic	AD
4	PRPF8	NM_006445.4	c.6938A>C	p.(His2313Pro)	Pathogenic	AD
4	RAX2	NM_032753.4	deletion exons 1-2	-	Pathogenic	AR
4	RDH5	NM_002905.5	c.712G>T	p.(Gly238Trp)	Pathogenic	AR
4	RP2	NM_006915.3	c.358C>T	p.(Arg120*)	Pathogenic	XLR
4	RPE65	NM_000329.3	c.370C>T	p.(Arg124*)	Pathogenic	AR
4	RPE65	NM_000329.3	c.94G>T	p.(Gly32Cys)	Pathogenic	AR
4	RS1	NM_000330.4	c.305G>A	p.(Arg102Gln)	Pathogenic	XLR
4	RS1	NM_000330.4	c.316C>T	p.(Gln106*)	Pathogenic	XLR
4	SNRNP200	NM_014014.5	c.2041C>T	p.(Arg681Cys)	Pathogenic	AD
4	TYR	NM_000372.5	c.1037-7T>A	p.(?)	Pathogenic	AR
4	TYR	NM_000372.5	c.1204_1205delCGinsGA	p.(Arg402Glu)	Pathogenic	AR
4	TYR	NM_000372.5	c.1204C>T	p.(Arg402*)	Pathogenic	AR
4	TYR	NM_000372.5	c.1205G>A	p.(Arg402Gln)	VUS	AR
4	USH1C	NM_153676.4	c.238dup	p.(Arg80Profs*69)	Pathogenic	AR
4	USH2A	NM_206933.4	c.100C>T	p.(Arg34*)	Pathogenic	AR
4	USH2A	NM_206933.4	c.1055C>T	p.(Thr352Ile)	Pathogenic	AR
4	USH2A	NM_206933.4	c.11713C>T	p.(Arg3905Cys)	Likely Pathogenic	AR
4	USH2A	NM_206933.4	c.13392G>A	p.(Trp4464*)	Pathogenic	AR
4	USH2A	NM_206933.4	c.232T>G	p.(Phe78Val)	VUS	AR
4	USH2A	NM_206933.4	c.3890_3891del	p.(Phe1297Serfs*17)	Pathogenic	AR
4	USH2A	NM_206933.4	c.6721C>A	p.(Pro2241Thr)	Likely Pathogenic	AR
4	USH2A	NM_206933.4	c.9811del	p.(Met3271Cysfs*30)	Pathogenic	AR
3	ABCA4	NM_000350.3	c.1937+1G>A	p.(?)	Pathogenic	AR
3	ABCA4	NM_000350.3	c.2069G>T	p.(Gly690Val)	VUS	AR
3	ABCA4	NM_000350.3	c.2846T>G	p.(Leu949Arg)	Likely Pathogenic	AR
3	ABCA4	NM_000350.3	c.2860T>G	p.(Tyr954Asp)	Likely Pathogenic	AR
3	ABCA4	NM_000350.3	c.3289A>T	p.(Arg1097*)	Pathogenic	AR
3	ABCA4	NM_000350.3	c.3322C>T	p.(Arg1108Cys)	Pathogenic	AR
3	ABCA4	NM_000350.3	c.3583_3584insGT	p.(Leu1995Argfs*2)	Pathogenic	AR
3	ABCA4	NM_000350.3	c.3813G>C	p.(Glu1271Asp)	Likely Pathogenic	AR
3	ABCA4	NM_000350.3	c.3898C>T	p.(Arg1300*)	Pathogenic	AR
3	ABCA4	NM_000350.3	c.4352+1G>A	p.(?)	Pathogenic	AR
3	ABCA4	NM_000350.3	c.4354G>T	p.(Glu1452*)	Pathogenic	AR
3	ABCA4	NM_000350.3	c.5065T>C	p.(Ser1689Pro)	Likely Pathogenic	AR
3	ABCA4	NM_000350.3	c.514G>A	p.(Gly172Ser)	VUS	AR
3	ABCA4	NM_000350.3	c.5836-2del	p.(?)	Pathogenic	AR
3	ABCA4	NM_000350.3	c.5942C>G	p.(Thr1981Arg)	Likely Pathogenic	AR
3	ABCA4	NM_000350.3	c.5959_5964delinsTG	p.(Gly1987*)	Pathogenic	AR
3	ABCA4	NM_000350.3	c.6079C>T	p.(Leu2027Phe)	Pathogenic	AR
3	ABCA4	NM_000350.3	c.6098T>C	p.(Leu2033Pro)	Likely Pathogenic	AR
3	ABCA4	NM_000350.3	c.6316C>T	p.(Arg2106Cys)	Pathogenic	AR
3	ABCA4	NM_000350.3	c.735T>G	p.(Tyr245*)	Pathogenic	AR
3	ABCA4	NM_000350.3	c.868C>T	p.(Arg290Trp)	Pathogenic	AR
3	AIPL1	NM_014336.5	c.364G>C	p.(Gly122Arg)	Pathogenic	AR
3	AIPL1	NM_014336.5	c.785-10_786del	p.(?)	Pathogenic	AR
3	BBS10	NM_024685.4	c.101G>C	p.(Arg34Pro)	VUS	AR
3	BEST1	NM_004183.4	c.11C>A	p.(Thr4Asn)	Pathogenic	AD
3	BEST1	NM_004183.4	c.652C>T	p.(Arg218Cys)	Pathogenic	AD
3	CDH23	NM_022124.6	c.5311C>T	p.(Arg1771*)	Pathogenic	AR
3	CDH23	NM_022124.6	c.7823G>A	p.(Arg2608His)	VUS	AR
3	CEP290	NM_025114.4	c.1987A>T	p.(Lys663*)	Pathogenic	AR
3	CEP290	NM_025114.4	c.2414T>C	p.(Leu805Pro)	VUS	AR
3	CHM	NM_000390.4	c.116+1G>T	p.(?)	Pathogenic	XLR
3	CHM	NM_000390.4	c.525_526del	p.(Glu177Leufs*6)	Pathogenic	XLR
3	CHM	NM_000390.4	deletion exon 15	-	Likely Pathogenic	XLR
3	CHM	NM_000390.4	deletion exons 1-15	-	Likely Pathogenic	XLR
3	CHM	NM_000390.4	deletion exons 6-7	-	Pathogenic	XLR
3	CLN3	NM_001042432.2	c.558_559del	p.(Gly187Aspfs*48)	Likely Pathogenic	AR
3	CNGB1	NM_001297.5	c.1535G>A	p.(Arg512Lys)	Likely Pathogenic	AR
3	CNGB1	NM_001297.5	c.2296T>C	p.(Cys766Arg)	VUS	AR
3	CRB1	NM_201253.3	c.1183G>A	p.(Glu395Lys)	Likely Pathogenic	AR
3	CRB1	NM_201253.3	c.2533_2539del	p.(Gly845Serfs*9)	Pathogenic	AR
3	CRB1	NM_201253.3	c.3074G>A	p.(Ser1025Asn)	Likely Pathogenic	AR
3	CRB1	NM_201253.3	c.3427del	p.(Cys1143Alafs*67)	Pathogenic	AR
3	CRX	NM_000554.6	c.121C>T	p.(Arg41Trp)	Pathogenic	AD
3	CYP4V2	NM_207352.4	c.1393A>G	p.(Arg465Gly)	Pathogenic	AR
3	CYP4V2	NM_207352.4	c.332T>C	p.(Ile111Thr)	Pathogenic	AR
3	CYP4V2	NM_207352.4	c.694C>T	p.(Arg232*)	Pathogenic	AR
3	EYS	NM_001142800.2	c.5928-2A>G	p.(?)	Pathogenic	AR
3	GPR179	NM_001004334.4	c.424_433del	p.(Pro142Thrfs*5)	Likely Pathogenic	AR
3	GUCY2D	NM_000180.4	c.3139-1G>C	p.(?)	Pathogenic	AR
3	IMPG2	NM_016247.4	c.2890C>T	p.(Arg964*)	Pathogenic	AR
3	KCNV2	NM_133497.4	c.620G>C	p.(Arg207Pro)	VUS	AR
3	MT-ND6	NC_012920.1	m.14484T>C	p.(Met64Val)	Likely Pathogenic	MT
3	MYO7A	NM_000260.4	c.2005C>T	p.(Arg669*)	Pathogenic	AR
3	MYO7A	NM_000260.4	c.3652G>A	p.(Gly1218Arg)	VUS	AR
3	MYO7A	NM_000260.4	c.3719G>A	p.(Arg1240Gln)	Pathogenic	AR
3	MYO7A	NM_000260.4	c.5507T>C	p.(Leu1836Pro)	VUS	AR
3	MYO7A	NM_000260.4	c.5507T>G	p.(Leu1836Arg)	Likely Pathogenic	AR
3	MYO7A	NM_000260.4	c.849G>A	p.(Met283Ile)	Likely Pathogenic	AR
3	OPA1	NM_015560.3	c.1613A>C	p.(Gln538Pro)	Pathogenic	AD
3	PCDH15	NM_033056.4	c.2919_2923del	p.(Tyr974Cysfs*5)	Pathogenic	AR
3	PCDH15	NM_033056.4	c.366del	p.(Asn122Lysfs*14)	Pathogenic	AR
3	PCYT1A	NM_005017.4	c.277G>A	p.(Ala93Thr)	Likely Pathogenic	AR
3	PDE6B	NM_000283.4	c.1655G>A	p.(Arg552Gln)	Pathogenic	AR
3	PDE6B	NM_000283.4	c.1727G>A	p.(Gly576Asp)	Likely Pathogenic	AR
3	PROM1	NM_006017.3	c.1117C>T	p.(Arg373Cys)	Pathogenic	AD
3	PROM1	NM_006017.3	c.1321_1330dup	p.(Leu444Hisfs*24)	Likely Pathogenic	AR
3	PROM1	NM_006017.3	c.1354dup	p.(Tyr452Leufs*13)	Pathogenic	AR
3	PRPF31	NM_015629.4	c.549del	p.(Glu183Aspfs*15)	Pathogenic	AD
3	PRPH2	NM_000322.5	c.136C>T	p.(Arg46*)	Pathogenic	AD
3	PRPH2	NM_000322.5	c.499G>A	p.(Gly167Ser)	Pathogenic	AD
3	RDH12	NM_152443.3	c.194G>A	p.(Arg65Gln)	VUS	AR
3	RDH12	NM_152443.3	c.377C>T	p.(Ala126Val)	Pathogenic	AR
3	RDH12	NM_152443.3	c.784dup	p.(Ala262Glyfs*11)	Pathogenic	AR
3	RDH12	NM_152443.3	c.806_810del	p.(Ala269Glyfs*2)	Pathogenic	AR
3	RHO	NM_000539.3	c.499T>C	p.(Cys167Arg)	Pathogenic	AD
3	RHO	NM_000539.3	c.50C>G	p.(Thr17Arg)	Pathogenic	AD
3	RHO	NM_000539.3	c.541G>A	p.(Glu181Lys)	Pathogenic	AD
3	RHO	NM_000539.3	c.644C>T	p.(Pro215Leu)	Pathogenic	AD
3	RP1	NM_006269.2	c.2029del	p.(Arg677Aspfs*5)	Pathogenic	AD
3	RP2	NM_006915.3	deletion exon 3	-	Likely Pathogenic	XLR
3	RPE65	NM_000329.3	c.11+5G>A	p.(?)	Pathogenic	AR
3	RPE65	NM_000329.3	c.1543C>T	p.(Arg515Trp)	Pathogenic	AR
3	RPE65	NM_000329.3	c.700C>T	p.(Arg234*)	Pathogenic	AR
3	RPGR	NM_001034853.2	c.154G>A	p.(Gly52Arg)	Pathogenic	XLR
3	RS1	NM_000330.4	c.589C>T	p.(Arg197Cys)	Pathogenic	XLR
3	SNRNP200	NM_014014.5	c.2580G>C	p.(Gln860His)	Pathogenic	AD
3	TTLL5	NM_015072.5	c.1450C>T	p.(Arg484Cys)	VUS	AR
3	TYR	NM_000372.5	c.137G>A	p.(Cys46Tyr)	Pathogenic	AR
3	TYR	NM_000372.5	c.255T>G	p.(Tyr85*)	Pathogenic	AR
3	USH2A	NM_206933.4	c.1000C>T	p.(Arg334Trp)	Pathogenic	AR
3	USH2A	NM_206933.4	c.12574C>T	p.(Arg4192Cys)	Likely Pathogenic	AR
3	USH2A	NM_206933.4	c.14286C>A	p.(Asn4762Lys)	Likely Pathogenic	AR
3	USH2A	NM_206933.4	c.14583-1G>C	p.(?)	Likely Pathogenic	AR
3	USH2A	NM_206933.4	c.14791+4A>G	p.(?)	VUS	AR
3	USH2A	NM_206933.4	c.1547G>T	p.(Gly516Val)	Likely Pathogenic	AR
3	USH2A	NM_206933.4	c.1663C>G	p.(Leu555Val)	VUS	AR
3	USH2A	NM_206933.4	c.1675A>C	p.(Lys559Gln)	Likely Pathogenic	AR
3	USH2A	NM_206933.4	c.1841-2A>G	p.(?)	Pathogenic	AR
3	USH2A	NM_206933.4	c.2898del	p.(Thr967Leufs*44)	Pathogenic	AR
3	USH2A	NM_206933.4	c.3684T>A	p.(Cys1228*)	Pathogenic	AR
3	USH2A	NM_206933.4	c.4732C>T	p.(Arg1578Cys)	Pathogenic	AR
3	USH2A	NM_206933.4	c.4821G>A	p.(Trp1607*)	Likely Pathogenic	AR
3	USH2A	NM_206933.4	c.653T>A	p.(Val218GIu)	VUS	AR
3	USH2A	NM_206933.4	c.926C>T	p.(Pro309Leu)	VUS	AR
3	USH2A	NM_206933.4	c.9676C>T	p.(Arg3226*)	Pathogenic	AR
2	ABCA4	NM_000350.3	c.[1622T>C;4328G>A]	p.[(Leu541Pro;Arg1443His)]	Complex: Likely Pathogenic ; Pathogenic	AR
2	ABCA4	NM_000350.3	c.[1A>G;6089G>A]	p.[(Met1?;Arg2030Gln)]	Complex: Pathogenic ; Pathogenic	AR
2	ABCA4	NM_000350.3	c.[5461-10T>C;5603A>T]	p.[(Thr1821Aspfs*6, Thr1821Valfs*13;Asn1868Ile)]	Complex: Pathogenic ; VUS	AR
2	ABCA4	NM_000350.3	c.[5959G>T;5961_5964del]	p.[(Gly1987Trp;Asp1988Profs*3)]	Complex: Likely Pathogenic ; Likely Pathogenic	AR
2	ABCA4	NM_000350.3	c.[667A>C;3607G>A]	p.[(Lys223Gln;Gly1203Arg)]	Complex: VUS ; Pathogenic	AR
2	ABCA4	NM_000350.3	c.1835del	p.(Gln612Argfs*37)	Pathogenic	AR
2	ABCA4	NM_000350.3	c.1846G>A	p.(Glu616Lys)	Pathogenic	AR
2	ABCA4	NM_000350.3	c.1852G>A	p.(Gly618Arg)	Pathogenic	AR
2	ABCA4	NM_000350.3	c.1922G>C	p.(Cys641Ser)	Likely Pathogenic	AR
2	ABCA4	NM_000350.3	c.1928T>G	p.(Val643Gly)	Likely Pathogenic	AR
2	ABCA4	NM_000350.3	c.1933G>A	p.(Asp645Asn)	Pathogenic	AR
2	ABCA4	NM_000350.3	c.1964T>G	p.(Phe655Cys)	Pathogenic	AR
2	ABCA4	NM_000350.3	c.1A>G	p.(Met1?)	Pathogenic	AR
2	ABCA4	NM_000350.3	c.2041C>T	p.(Arg681*)	Pathogenic	AR
2	ABCA4	NM_000350.3	c.2096C>A	p.(Thr699Asn)	VUS	AR
2	ABCA4	NM_000350.3	c.2108A>G	p.(Asp703Gly)	VUS	AR
2	ABCA4	NM_000350.3	c.2407G>C	p.(Gly803Arg)	VUS	AR
2	ABCA4	NM_000350.3	c.2549A>G	p.(Tyr850Cys)	Pathogenic	AR
2	ABCA4	NM_000350.3	c.2588G>C	p.(Gly863Ala)	Pathogenic	AR
2	ABCA4	NM_000350.3	c.2626_2627insTTT	p.(Gln876_Asp2273delinsLeu)	VUS	AR
2	ABCA4	NM_000350.3	c.2626C>T	p.(Gln876*)	Pathogenic	AR
2	ABCA4	NM_000350.3	c.2690C>T	p.(Thr897Ile)	VUS	AR
2	ABCA4	NM_000350.3	c.288C>A	p.(Asn96Lys)	Likely Pathogenic	AR
2	ABCA4	NM_000350.3	c.2908A>C	p.(Thr970Pro)	Likely Pathogenic	AR
2	ABCA4	NM_000350.3	c.2971G>T	p.(Gly991*)	Pathogenic	AR
2	ABCA4	NM_000350.3	c.3043T>A	p.(Phe1015Ile)	Likely Pathogenic	AR
2	ABCA4	NM_000350.3	c.3089T>A	p.(Leu1030Gln)	Likely Pathogenic	AR
2	ABCA4	NM_000350.3	c.3113C>T	p.(Ala1038Val)	Pathogenic	AR
2	ABCA4	NM_000350.3	c.327dup	p.(Gln110Serfs*51)	Likely Pathogenic	AR
2	ABCA4	NM_000350.3	c.3296C>G	p.(Ser1099*)	Pathogenic	AR
2	ABCA4	NM_000350.3	c.3364G>A	p.(Glu1122Lys)	Pathogenic	AR
2	ABCA4	NM_000350.3	c.3871C>T	p.(Gln1291*)	Pathogenic	AR
2	ABCA4	NM_000350.3	c.3995_4018dup	p.(Gln1332_Cys1339dup)	Likely Pathogenic	AR
2	ABCA4	NM_000350.3	c.4457C>T	p.(Pro1486Leu)	Pathogenic	AR
2	ABCA4	NM_000350.3	c.4462T>C	p.(Cys1488Arg)	Pathogenic	AR
2	ABCA4	NM_000350.3	c.4539+2064C>T	p.[=, Arg1514Leufs*36]	Pathogenic	AR
2	ABCA4	NM_000350.3	c.4667+1G>A	p.(?)	Likely Pathogenic	AR
2	ABCA4	NM_000350.3	c.4668-1G>A	p.(?)	Pathogenic	AR
2	ABCA4	NM_000350.3	c.4685T>C	p.(Ile1562Thr)	VUS	AR
2	ABCA4	NM_000350.3	c.4773+3A>G	p.(?)	Pathogenic	AR
2	ABCA4	NM_000350.3	c.4918C>T	p.(Arg1640Trp)	Pathogenic	AR
2	ABCA4	NM_000350.3	c.5018+1G>A	p.(?)	Likely Pathogenic	AR
2	ABCA4	NM_000350.3	c.5318C>T	p.(Ala1773Val)	Pathogenic	AR
2	ABCA4	NM_000350.3	c.5384T>G	p.(Leu1795*)	Pathogenic	AR
2	ABCA4	NM_000350.3	c.5512C>G	p.(His1838Asp)	Likely Pathogenic	AR
2	ABCA4	NM_000350.3	c.5572T>A	p.(Tyr1858Asn)	Likely Pathogenic	AR
2	ABCA4	NM_000350.3	c.5642C>T	p.(Ala1881Val)	VUS	AR
2	ABCA4	NM_000350.3	c.5687T>A	p.(Val1896Asp)	Likely Pathogenic	AR
2	ABCA4	NM_000350.3	c.5693G>A	p.(Arg1898His)	VUS	AR
2	ABCA4	NM_000350.3	c.5921A>G	p.(Asn1974Ser)	Likely Pathogenic	AR
2	ABCA4	NM_000350.3	c.5929G>A	p.(Gly1977Ser)	Pathogenic	AR
2	ABCA4	NM_000350.3	c.5939C>T	p.(Thr1980Ile)	Likely Pathogenic	AR
2	ABCA4	NM_000350.3	c.5961_5964del	p.(Asp1988Profs*3)	Likely Pathogenic	AR
2	ABCA4	NM_000350.3	c.619G>A	p.(Glu207Lys)	VUS	AR
2	ABCA4	NM_000350.3	c.6229C>T	p.(Arg2077Trp)	Pathogenic	AR
2	ABCA4	NM_000350.3	c.6230G>A	p.(Arg2077Gln)	Likely Pathogenic	AR
2	ABCA4	NM_000350.3	c.667A>C	p.(Lys223Gln)	VUS	AR
2	ABCA4	NM_000350.3	c.6721C>G	p.(Leu2241Val)	VUS	AR
2	ABCA4	NM_000350.3	c.6731_6760del	p.(Val2244_Thr2253del)	Likely Pathogenic	AR
2	ABCA4	NM_000350.3	c.769-2A>T	p.(?)	Pathogenic	AR
2	ABCC6	NM_001171.6	c.1894C>T	p.(Gln518*)	Likely Pathogenic	AR
2	ADGRV1	NM_032119.4	c.16658C>A	p.(Ala5553Asp)	VUS	AR
2	AGBL5	NM_021831.6	c.186_187del	p.(Ala63*)	Pathogenic	AR
2	AGBL5	NM_021831.6	c.323C>G	p.(Pro108Arg)	Likely Pathogenic	AR
2	AHI1	NM_001134831.2	c.1483C>T	p.(Arg495Cys)	Likely Pathogenic	AR
2	AHI1	NM_001134831.2	c.2687A>G	p.(His896Arg)	Pathogenic	AR
2	AIPL1	NM_014336.5	c.97_104dup	p.(Phe35Leufs*2)	Pathogenic	AR
2	ALMS1	NM_015120.4	c.10554_10557del	p.(Asp3519Asnfs*25)	Pathogenic	AR
2	ALMS1	NM_015120.4	c.1199_1205del	p.(Gln400Leufs*10)	Pathogenic	AR
2	ALMS1	NM_015120.4	c.1389dup	p.(Met464Aspfs*4)	Likely Pathogenic	AR
2	ALMS1	NM_015120.4	c.4648dup	p.(Arg1550Lysfs*10)	Likely Pathogenic	AR
2	ALMS1	NM_015120.4	c.8158C>T	p.(Arg2720*)	Pathogenic	AR
2	ARSG	NM_001267727.2	c.1326del	p.(Ser443Alafs*12)	Likely Pathogenic	AR
2	BBS1	NM_024649.5	c.1285C>T	p.(Arg429*)	Pathogenic	AR
2	BBS1	NM_024649.5	c.1642del	p.(Leu548Trpfs*31)	Pathogenic	AR
2	BBS1	NM_024649.5	c.1A>C	p.(Met1?)	Likely Pathogenic	AR
2	BBS10	NM_024685.4	c.1143T>G	p.(Tyr381*)	Pathogenic	AR
2	BBS10	NM_024685.4	c.235dup	p.(Thr79Asnfs*17)	Pathogenic	AR
2	BBS10	NM_024685.4	c.261_263del	p.(Ile88del)	VUS	AR
2	BBS10	NM_024685.4	c.271dup	p.(Cys91Leufs*5)	Pathogenic	AR
2	BBS10	NM_024685.4	c.641T>A	p.(Val214Glu)	Pathogenic	AR
2	BBS2	NM_031885.5	c.224T>G	p.(Val75Gly)	Pathogenic	AR
2	BBS2	NM_031885.5	c.401C>G	p.(Pro134Arg)	VUS	AR
2	BBS2	NM_031885.5	c.814C>T	p.(Arg272*)	Pathogenic	AR
2	BBS4	NM_033028.5	c.643-2A>T	p.(?)	Pathogenic	AR
2	BEST1	NM_004183.4	c.275G>A	p.(Arg32His)	Pathogenic	AD
2	BEST1	NM_004183.4	c.44G>A	p.(Gly15Asp)	Pathogenic	AD
2	BEST1	NM_004183.4	c.727G>A	p.(Ala243Thr)	Pathogenic	AD
2	BEST1	NM_004183.4	c.73C>T	p.(Arg25Trp)	Pathogenic	AD
2	C21orf2	NM_001271441.2	c.77G>A	p.(Trp26*)	Likely Pathogenic	AR
2	C2orf71	NM_001029883.3	c.1999A>T	p.(Lys667*)	Likely Pathogenic	AR
2	C2orf71	NM_001029883.3	c.2756_2768del	p.(Lys919Thrfs*)	Pathogenic	AR
2	C2orf71	NM_001029883.3	c.3289C>T	p.(Gln1097*)	Pathogenic	AR
2	C2orf71	NM_001029883.3	c.3604C>T	p.(Arg1202*)	Pathogenic	AR
2	C8orf37	NM_177965.4	c.374+1G>C	p.(?)	Likely Pathogenic	AR
2	C8orf37	NM_177965.4	c.516_517insT	p.(Lys173*)	Likely Pathogenic	AR
2	CACNA1F	NM_005183.4	c.2071C>T	p.(Arg691*)	Pathogenic	XLR
2	CACNA1F	NM_005183.4	c.2817G>A	p.(Trp939*)	Likely Pathogenic	XLR
2	CDH23	NM_022124.6	c.2289+1G>A	p.(?)	Pathogenic	AR
2	CDH23	NM_022124.6	c.3388G>T	p.(Asp1130Tyr)	Pathogenic	AR
2	CDH23	NM_022124.6	c.5471G>A	p.(Arg1824His)	VUS	AR
2	CDH23	NM_022124.6	c.5712G>A	p.(Thr1904=)	Pathogenic	AR
2	CDH23	NM_022124.6	c.6049+1G>T	p.(?)	Likely Pathogenic	AR
2	CDH23	NM_022124.6	c.9886G>A	p.(Asp3296Asn)	VUS	AR
2	CDHR1	NM_033100.4	c.10del	p.(Cys4Alafs*47)	Likely Pathogenic	AR
2	CDHR1	NM_033100.4	c.2008del	p.(Ala670Profs*22)	Pathogenic	AR
2	CDHR1	NM_033100.4	c.2522_2528del	p.(Ile841Serfs*119)	Pathogenic	AR
2	CEP290	NM_025114.4	c.1219_1220del	p.(Met407Glufs*14)	Pathogenic	AR
2	CEP290	NM_025114.4	c.1666del	p.(Ile556Phefs*17)	Pathogenic	AR
2	CEP290	NM_025114.4	c.5668G>T	p.(Gly1890*)	Pathogenic	AR
2	CEP290	NM_025114.4	c.6916A>T	p.(Arg2306*)	Likely Pathogenic	AR
2	CEP78	NM_001098802.3	c.449T>C	p.(Leu150Ser)	Likely Pathogenic	AR
2	CERKL	NM_001030311.3	c.986dup	p.(Va1330Glyfs*40)	Likely Pathogenic	AR
2	CHM	NM_000390.4	c.1520A>G	p.(His507Arg)	Pathogenic	XLR
2	CHM	NM_000390.4	c.1651del	p.(Tyr551Thrfs*4)	Likely Pathogenic	XLR
2	CHM	NM_000390.4	c.315_318del	p.(Ser105Argfs*20)	Pathogenic	XLR
2	CHM	NM_000390.4	c.799C>T	p.(Arg267*)	Pathogenic	XLR
2	CHM	NM_000390.4	c.808C>T	p.(Arg270*)	Pathogenic	XLR
2	CLN3	NM_001042432.2	c.677+1G>T	p.(?)	Likely Pathogenic	AR
2	CLRN1	NM_174878.3	c.433+1G>A	p.(?)	Pathogenic	AR
2	CLRN1	NM_174878.3	c.619C>T	p.(Arg207*)	Pathogenic	AR
2	CNGA1	NM_000087.5	c.301A>T	p.(Lys101*)	Likely Pathogenic	AR
2	CNGA1	NM_000087.5	c.668G>A	p.(Gly223Glu)	VUS	AR
2	CNGA1	NM_000087.5	c.947C>T	p.(Ser316Phe)	Pathogenic	AR
2	CNGA3	NM_001298.3	c.1114C>T	p.(Pro372Ser)	Pathogenic	AR
2	CNGA3	NM_001298.3	c.1162G>A	p.(Gly388Ser)	Pathogenic	AR
2	CNGB1	NM_001297.5	c.2293C>T	p.(Arg765Cys)	Likely Pathogenic	AR
2	CNGB1	NM_001297.5	c.2893-7G>A	p.(?)	Likely Pathogenic	AR
2	CNGB1	NM_001297.5	c.838-2A>C	p.(?)	Likely Pathogenic	AR
2	CNGB3	NM_019098.5	c.1578+1G>A	p.(?)	Pathogenic	AR
2	CNGB3	NM_019098.5	c.970A>G	p.(Arg324Gly)	Likely Pathogenic	AR
2	CNNM4	NM_020184.4	c.1312dup	p.(Leu438Profs*9)	Pathogenic	AR
2	CNNM4	NM_020184.4	c.1813C>T	p.(Arg605*)	Pathogenic	AR
2	CNNM4	NM_020184.4	c.599C>A	p.(Ser200Tyr)	Pathogenic	AR
2	COL18A1	NM_030582.4	c.3371_3380del	p.(Pro1124Glnfs*84)	Pathogenic	AR
2	COL18A1	NM_030582.4	c.3489_3496del	p.(Gly1165Argfs*96)	Pathogenic	AR
2	CRB1	NM_201253.3	c.1844G>T	p.(Gly615Val)	Likely Pathogenic	AR
2	CRB1	NM_201253.3	c.2308G>A	p.(Gly770Ser)	Pathogenic	AR
2	CRB1	NM_201253.3	c.2401A>T	p.(Lys801*)	Pathogenic	AR
2	CRB1	NM_201253.3	c.2688T>A	p.(Cys896*)	Pathogenic	AR
2	CRB1	NM_201253.3	c.268G>T	p.(Gln90*)	Pathogenic	AR
2	CRB1	NM_201253.3	c.3014A>T	p.(Asp1005Val)	Pathogenic	AR
2	CRB1	NM_201253.3	c.3961T>G	p.(Cys1321Gly)	Likely Pathogenic	AR
2	CRB1	NM_201253.3	c.4005+1G>A	p.(?)	Pathogenic	AR
2	CRB1	NM_201253.3	c.4006-10A>G	p.(?)	Likely Pathogenic	AR
2	CRB1	NM_201253.3	c.4039del	p.(Thr1347Leufs*5)	Pathogenic	AR
2	CYP4V2	NM_207352.4	c.1155_1168del	p.(Ile385Metfs*12)	Pathogenic	AR
2	EYS	NM_001142800.2	c.4891C>T	p.(Pro1631Ser)	VUS	AR
2	EYS	NM_001142800.2	c.5959A>C	p.(Thr1987Pro)	VUS	AR
2	EYS	NM_001142800.2	c.6602T>C	p.(Leu2201Pro)	VUS	AR
2	EYS	NM_001142800.2	c.9071T>G	p.(Leu3024Trp)	VUS	AR
2	EYS	NM_001142800.2	c.9405T>A	p.(Tyr3135*)	Pathogenic	AR
2	GNAT2	NM_005272.5	c.619G>A	p.(Gln207Lys)	Pathogenic	AR
2	GNAT2	NM_005272.5	c.815A>T	p.(Asp272Val)	VUS	AR
2	GPR179	NM_001004334.4	c.984del	p.(Ser329Leufs*4)	Pathogenic	AR
2	GRK1	NM_002929.3	c.1136G>A	p.(Gly379Glu)	Likely Pathogenic	AR
2	GUCY2D	NM_000180.4	c.1669-1G>A	p.(?)	Likely Pathogenic	AR
2	GUCY2D	NM_000180.4	c.1978C>T	p.(Arg660*)	Pathogenic	AR
2	GUCY2D	NM_000180.4	c.2132C>G	p.(Pro711Arg)	Pathogenic	AR
2	GUCY2D	NM_000180.4	c.238_252del	p.(76_80del)	Pathogenic	AR
2	GUCY2D	NM_000180.4	c.2513G>A	p.(Arg838His)	Pathogenic	AD
2	GUCY2D	NM_000180.4	c.2704G>A	p.(Val902Met)	Pathogenic	AD
2	GUCY2D	NM_000180.4	c.3043+1G>A	p.(?)	Pathogenic	AR
2	GUCY2D	NM_000180.4	c.307G>C	p.(Glu103Gln)	Likely Pathogenic	AR
2	GUCY2D	NM_000180.4	c.743C>G	p.(Ser248Trp)	Pathogenic	AR
2	IFT140	NM_014714.4	c.1990G>A	p.(Glu664Lys)	Pathogenic	AR
2	IMPDH1	NM_000883.4	c.945C>A	p.(Asn315Lys)	VUS	AD
2	IMPG2	NM_016247.4	c.2716C>T	p.(Arg906*)	Pathogenic	AR
2	IMPG2	NM_016247.4	c.2810C>A	p.(Pro937His)	VUS	AR
2	IMPG2	NM_016247.4	c.3262C>T	p.(Arg1088*)	Pathogenic	AR
2	INPP5E	NM_019892.6	c.1073C>T	p.(Pro358Leu)	VUS	AR
2	INPP5E	NM_019892.6	c.889C>T	p.(Arg297Trp)	VUS	AR
2	IQCB1	NM_001023571.4	c.1066C>T	p.(Arg356*)	Pathogenic	AR
2	KCNV2	NM_133497.4	c.1016_1024del	p.(Asp339_Val341del)	Likely Pathogenic	AR
2	KIAA1549	NM_020910.3	c.138_158del	p.(Pro47_Leu53del)	VUS	AR
2	KLHL7	NM_001031710.3	c.458C>T	p.(Ala153Val)	Pathogenic	AD
2	LRAT	NM_004744.5	c.217_218del	p.(Met73Aspfs*48)	Pathogenic	AR
2	LRAT	NM_004744.5	c.523_533del	p.(Ser175Argfs*5)	Pathogenic	AR
2	LRP5	NM_002335.4	c.1507G>A	p.(Gly503Arg)	Likely Pathogenic	AR
2	MERTK	NM_006343.3	c.1075_1076del	p.(Val359Phefs*5)	Pathogenic	AR
2	MERTK	NM_006343.3	c.1192dup	p.(Ser398Lysfs*2)	Pathogenic	AR
2	MERTK	NM_006343.3	c.1902del	p.(Leu635Serfs*7)	Likely Pathogenic	AR
2	MERTK	NM_006343.3	c.1951C>T	p.(Arg651*)	Pathogenic	AR
2	MT-ATP6	NC_012920.1	m.8993T>G	p.(Leu156Arg)	Pathogenic	MT
2	MYO7A	NM_000260.4	c.[569A>G;1969A>T] #	p.[(Leu190Trp;Arg657Trp)]	Complex: Pathogenic ; VUS	AR
2	MYO7A	NM_000260.4	c.1708C>T	p.(Arg570*)	Pathogenic	AR
2	MYO7A	NM_000260.4	c.1740_1747del	p.(Val581Leufs*28)	Pathogenic	AR
2	MYO7A	NM_000260.4	c.1935+4A>T	p.(?)	Likely Pathogenic	AR
2	MYO7A	NM_000260.4	c.1969C>T	p.(Arg657Trp)	Pathogenic	AR
2	MYO7A	NM_000260.4	c.2116C>T	p.(Gln706*)	Pathogenic	AR
2	MYO7A	NM_000260.4	c.2542C>T	p.(Arg848Trp)	VUS	AR
2	MYO7A	NM_000260.4	c.3134T>C	p.(Ile1045Thr)	Likely Pathogenic	AR
2	MYO7A	NM_000260.4	c.3327delC	p.(His1109Glnfs*6)	Pathogenic	AR
2	MYO7A	NM_000260.4	c.3892G>A	p.(Gly1298Arg)	Pathogenic	AR
2	MYO7A	NM_000260.4	c.496del	p.(Glu166Argfs*5)	Pathogenic	AR
2	MYO7A	NM_000260.4	c.5723_5724insTGTA	p.(Pro1909Valfs*3)	Pathogenic	AR
2	MYO7A	NM_000260.4	c.5742+1G>C	p.(?)	Pathogenic	AR
2	MYO7A	NM_000260.4	c.5835_5838del	p.(Phe1946Serfs*23)	Pathogenic	AR
2	MYO7A	NM_000260.4	c.5899C>T	p.(Arg1967*)	Pathogenic	AR
2	MYO7A	NM_000260.4	c.6070C>T	p.(Arg2024*)	Pathogenic	AR
2	MYO7A	NM_000260.4	c.73G>A	p.(Gly25Arg)	Pathogenic	AR
2	NDP	NM_000266.4	c.11_12del	p.(His4Argfs*21)	Pathogenic	XLR
2	NMNAT1	NM_022787.4	c.-58del	p.(?)	VUS	AR
2	NMNAT1	NM_022787.4	c.193C>T	p.(His65Tyr)	Pathogenic	AR
2	NMNAT1	NM_022787.4	c.542A>G	p.(Tyr181Cys)	VUS	AR
2	NMNAT1	NM_022787.4	c.698G>A	p.(Gly233Asp)	Likely Pathogenic	AR
2	NPHP1	NM_000272.5	deletion exons 7-20	-	Pathogenic	AR
2	NR2E3	NM_014249.4	c.136C>T	p.(Gln46*)	Likely Pathogenic	AR
2	NR2E3	NM_014249.4	c.166G>A	p.(Gly56Arg)	Pathogenic	AD
2	NR2E3	NM_014249.4	c.827_843del	p.(Pro276Argfs*59)	Pathogenic	AR
2	NRL	NM_006177.5	c.152C>T	p.(Pro51Leu)	Pathogenic	AD
2	NRL	NM_006177.5	c.223dup	p.(Leu75Profs*19)	Pathogenic	AR
2	OPA1	NM_015560.3	c.1169G>A	p.(Gly390Glu)	Likely Pathogenic	AD
2	OPA1	NM_015560.3	c.1212+4_+7del	p.(?)	Pathogenic	AD
2	PCDH15	NM_033056.4	deletion exon 6	-	Likely Pathogenic	AR
2	PCYT1A	NM_005017.4	c.296C>T	p.(Ala99Val)	Pathogenic	AR
2	PCYT1A	NM_005017.4	c.847C>T	p.(Arg283*)	Pathogenic	AR
2	PDE6A	NM_000440.3	c.1363A>T	p.(Lys455*)	Pathogenic	AR
2	PDE6A	NM_000440.3	c.291del	p.(Phe97Leufs*30)	Likely Pathogenic	AR
2	PDE6A	NM_000440.3	c.304C>A	p.(Arg102Ser)	Likely Pathogenic	AR
2	PDE6A	NM_000440.3	c.637A>T	p.(Lys213*)	Pathogenic	AR
2	PDE6A	NM_000440.3	c.998+1G>A	p.(?)	Pathogenic	AR
2	PDE6B	NM_000283.4	c.1401+1G>C	p.(?)	Pathogenic	AR
2	PDE6C	NM_006204.4	c.2017G>T	p.(Asp673Tyr)	Likely Pathogenic	AR
2	PDE6C	NM_006204.4	c.775C>T	p.(Arg259*)	Pathogenic	AR
2	PEX10	NM_002617.4	c.1A>G	p.(Met1?)	Pathogenic	AR
2	PRCD	NM_001077620.3	c.102_111dup	p.(Ser38*)	Pathogenic	AR
2	PROM1	NM_006017.3	c.1911+3A>G	p.(?)	Likely Pathogenic	AR
2	PROM1	NM_006017.3	c.2110C>T	p.(Arg704Cys)	VUS	AR
2	PROM1	NM_006017.3	c.2395G>A	p.(Gly799Arg)	VUS	AR
2	PROM1	NM_006017.3	c.2476G>C	p.(Asp826His)	Likely Pathogenic	AR
2	PRPF31	NM_015629.4	c.138_139del	p.(Val48Glnfs*9)	Likely Pathogenic	AD
2	PRPF31	NM_015629.4	c.3G>A	p.(Met1Ile)	Pathogenic	AD
2	PRPF31	NM_015629.4	c.690del	p.(Ile231Serfs*8)	Pathogenic	AD
2	PRPH2	NM_000322.5	c.290G>A	p.(Trp97*)	Pathogenic	AD
2	PRPH2	NM_000322.5	c.634A>G	p.(Ser212Gly)	Pathogenic	AD
2	PRPH2	NM_000322.5	c.646C>T	p.(Pro216Ser)	Pathogenic	AD
2	PRPH2	NM_000322.5	c.668T>A	p.(Ile223Asn)	Likely Pathogenic	AD
2	RBP3	NM_002900.3	c.3238G>A	p.(Asp1080Asn)	Pathogenic	AR
2	RD3	NM_183059.3	c.112C>T	p.(Arg38*)	Pathogenic	AR
2	RDH12	NM_152443.3	c.295C>A	p.(Leu99Ile)	Pathogenic	AR
2	RDH12	NM_152443.3	c.659-2A>T	p.(?)	Pathogenic	AR
2	RDH5	NM_002905.5	c.413T>G	p.(Met138Arg)	VUS	AR
2	RHO	NM_000539.3	c.509C>G	p.(Pro170Arg)	Pathogenic	AD
2	RHO	NM_000539.3	c.538C>T	p.(Pro180Ser)	Pathogenic	AD
2	RHO	NM_000539.3	c.560G>T	p.(Cys187Phe)	Likely Pathogenic	AD
2	RLBP1	NM_000326.5	c.25C>T	p.(Arg9Cys)	Likely Pathogenic	AR
2	RLBP1	NM_000326.5	c.437G>A	p.(Gly146Asp)	Likely Pathogenic	AR
2	RLBP1	NM_000326.5	c.46C>T	p.(Gln16*)	Pathogenic	AR
2	RP1	NM_006269.2	c.1594G>T	p.(Glu532*)	Likely Pathogenic	AR
2	RP1	NM_006269.2	c.2749C>T	p.(Gln917*)	Pathogenic	AD
2	RP1	NM_006269.2	c.71dup	p.(Arg25Serfs*37)	Pathogenic	AR
2	RP1L1	NM_178857.6	c.133C>T	p.(Arg45Trp)	VUS	AD
2	RP2	NM_006915.3	c.385_386del	p.(Leu129Valfs*9)	Pathogenic	XLR
2	RP2	NM_006915.3	c.901_904del	p.(Glu301Leufs*7)	Pathogenic	XLR
2	RPE65	NM_000329.3	c.1024T>C	p.(Tyr342His)	Likely Pathogenic	AR
2	RPE65	NM_000329.3	c.1040G>A	p.(Arg347His)	VUS	AR
2	RPE65	NM_000329.3	c.1229C>A	p.(Ser410*)	Pathogenic	AR
2	RPE65	NM_000329.3	c.138del	p.(Pro47Glnfs*47)	Pathogenic	AR
2	RPE65	NM_000329.3	c.1444G>T	p.(Asp482Tyr)	Likely Pathogenic	AR
2	RPE65	NM_000329.3	c.201_202delinsTT	p.(His68Tyr)	Likely Pathogenic	AR
2	RPE65	NM_000329.3	c.440_441del	p.(Thr147Argfs*9)	Pathogenic	AR
2	RPE65	NM_000329.3	c.493C>T	p.(Gln165*)	Pathogenic	AR
2	RPE65	NM_000329.3	c.495+5G>C	p.(?)	Likely Pathogenic	AR
2	RPE65	NM_000329.3	c.65T>C	p.(Leu22Pro)	Pathogenic	AR
2	RPGR	NM_001034853.2	c.1059+1G>A	p.(?)	Likely Pathogenic	XLR
2	RPGR	NM_001034853.2	c.1246-1G>C	p.(?)	Likely Pathogenic	XLR
2	RPGR	NM_001034853.2	c.1246-3A>G	p.(?)	Likely Pathogenic	XLR
2	RPGR	NM_001034853.2	c.139del	p.(Ser47Leufs*21)	Likely Pathogenic	XLR
2	RPGR	NM_001034853.2	c.2173C>T	p.(Gln725*)	Pathogenic	XLR
2	RPGR	NM_001034853.2	c.237_238del	p.(Val81Glnfs*6)	Likely Pathogenic	XLR
2	RPGR	NM_001034853.2	c.2442_2445del	p.(Gly817Lysfs*2)	Pathogenic	XLR
2	RPGR	NM_001034853.2	c.443G>A	p.(Gly148Glu)	Likely Pathogenic	XLR
2	RPGR	NM_001034853.2	c.619+5G>A	p.(?)	VUS	XLR
2	RPGRIP1	NM_020366.4	c.1303A>T	p.(Lys435*)	Pathogenic	AR
2	RPGRIP1	NM_020366.4	c.1611G>A	p.(Gln537=)	Pathogenic	AR
2	RPGRIP1	NM_020366.4	c.277G>T	p.(Glu93*)	Likely Pathogenic	AR
2	RPGRIP1	NM_020366.4	c.2796dup	p.(Glu933*)	Likely Pathogenic	AR
2	RPGRIP1	NM_020366.4	c.3322C>T	p.(Gln1108*)	Likely Pathogenic	AR
2	RS1	NM_000330.4	c.626G>A	p.(Arg209His)	Pathogenic	XLR
2	SLC19A2	NM_006996.3	c.1370del	p.(Leu457*)	Pathogenic	AR
2	SLC19A2	NM_006996.3	c.242dup	p.(Tyr81*)	Pathogenic	AR
2	SPATA7	NM_018418.5	c.1216-1G>A	p.(?)	Pathogenic	AR
2	SPATA7	NM_018418.5	c.487A>T	p.(Lys163*)	Pathogenic	AR
2	SPATA7	NM_018418.5	c.949dup	p.(Ile317Asnfs*10)	Likely Pathogenic	AR
2	TMEM126A	NM_032273.4	c.163C>T	p.(Arg55*)	Pathogenic	AR
2	TULP1	NM_003322.6	c.1445G>A	p.(Arg482Gln)	Pathogenic	AR
2	TULP1	NM_003322.6	c.1460C>G	p.(Ser487*)	Pathogenic	AR
2	TULP1	NM_003322.6	c.147dup	p.(Glu50Argfs*124)	Likely Pathogenic	AR
2	TULP1	NM_003322.6	c.616_638dup	p.(Ala214Thrfs*31)	Likely Pathogenic	AR
2	TULP1	NM_003322.6	c.822G>T	p.(Lys274Asn)	Likely Pathogenic	AR
2	TULP1	NM_003322.6	c.901C>T	p.(Gln301*)	Pathogenic	AR
2	TYR	NM_000372.5	c.346C>T	p.(Arg116*)	Pathogenic	AR
2	USH1C	NM_153676.4	c.249-1G>A	p.(?)	Likely Pathogenic	AR
2	USH1C	NM_153676.4	c.348_373del	p.(His116Glnfs*24)	Pathogenic	AR
2	USH1C	NM_153676.4	c.496+3G>C	p.(?)	Likely Pathogenic	AR
2	USH1G	NM_173477.5	deletion exons 1-3	-	Likely Pathogenic	AR
2	USH2A	NM_206933.4	c.10699del	p.(Leu3567*)	Pathogenic	AR
2	USH2A	NM_206933.4	c.11411del	p.(Pro3804Leufs*13)	Pathogenic	AR
2	USH2A	NM_206933.4	c.11660G>C	p.(Trp3887Ser)	Likely Pathogenic	AR
2	USH2A	NM_206933.4	c.11681_11686del	p.(Asn3894_Gly3895del)	VUS	AR
2	USH2A	NM_206933.4	c.12006C>A	p.(Tyr4002*)	Pathogenic	AR
2	USH2A	NM_206933.4	c.12298T>A	p.(Tyr4100Asn)	VUS	AR
2	USH2A	NM_206933.4	c.13022G>A	p.(Cys4341Tyr)	Likely Pathogenic	AR
2	USH2A	NM_206933.4	c.14402_14403del	p.(Tyr4801Phefs*20)	Likely Pathogenic	AR
2	USH2A	NM_206933.4	c.14885dup	p.(Glu4963Glyfs*38)	Pathogenic	AR
2	USH2A	NM_206933.4	c.1645-2A>G	p.(?)	Likely Pathogenic	AR
2	USH2A	NM_206933.4	c.1868del	p.(Tyr623Serfs*13	Likely Pathogenic	AR
2	USH2A	NM_206933.4	c.187C>T	p.(Arg63*)	Pathogenic	AR
2	USH2A	NM_206933.4	c.3045C>G	p.(His1015Gln)	VUS	AR
2	USH2A	NM_206933.4	c.3368A>G	p.(Tyr1123Cys)	Pathogenic	AR
2	USH2A	NM_206933.4	c.3386del	p.(Asn1129Metfs*9)	Likely Pathogenic	AR
2	USH2A	NM_206933.4	c.4046del	p.(Ser1349Phefs*17)	Pathogenic	AR
2	USH2A	NM_206933.4	c.475C>T	p.(Gln159*)	Likely Pathogenic	AR
2	USH2A	NM_206933.4	c.497A>G	p.(Glu166Gly)	Pathogenic	AR
2	USH2A	NM_206933.4	c.5438_5443del	p.(Ser1813_Ser1815delinsCys)	VUS	AR
2	USH2A	NM_206933.4	c.6724G>T	p.(Glu2242*)	Pathogenic	AR
2	USH2A	NM_206933.4	c.6933del	p.(Gly2313Valfs*13)	Likely Pathogenic	AR
2	USH2A	NM_206933.4	c.6992G>A	p.(Gly2331Glu)	Pathogenic	AR
2	USH2A	NM_206933.4	c.7524del	p.(Arg2509Glyfs*19)	Pathogenic	AR
2	USH2A	NM_206933.4	c.7915T>C	p.(Ser2639Pro)	VUS	AR
2	USH2A	NM_206933.4	c.7999G>T	p.(Glu2667*)	Pathogenic	AR
2	USH2A	NM_206933.4	c.8167C>T	p.(Arg2723*)	Pathogenic	AR
2	USH2A	NM_206933.4	c.8254G>A	p.(Gly2752Arg)	Pathogenic	AR
2	USH2A	NM_206933.4	c.8584C>T	p.(Gln2862*)	Pathogenic	AR
2	USH2A	NM_206933.4	c.949C>A	p.(Arg317=)	Pathogenic	AR
2	USH2A	NM_206933.4	c.9878del	p.(Lys3293Serfs*8)	Likely Pathogenic	AR
2	USH2A	NM_206933.4	c.990_991del	p.(Asn330Lysfs*8)	Pathogenic	AR
2	USH2A	NM_206933.4	c.9949C>T	p.(Arg3317Cys)	VUS	AR
2	USH2A	NM_206933.4	deletion exon 14	-	Pathogenic	AR
2	USH2A	NM_206933.4	deletion exon 16	-	Likely Pathogenic	AR
1	ABCA4	NM_000350.3	c.[1140T>A;5603A>T]	p.[(Asn380Lys;Asn1868Ile)]	Complex: VUS ; VUS	AR
1	ABCA4	NM_000350.3	c.[2588G>C;5603A>T]	p.[(Gly863Ala, Gly863del;Asn1868Ile)]	Complex: Pathogenic ; VUS	AR
1	ABCA4	NM_000350.3	c.[2813T>C;3602T>G] #	p.[(Phe938Ser;Leu1201Arg)]	Complex: VUS ; Benign	AR
1	ABCA4	NM_000350.3	c.[286A>G;5603A>T]	p.[(Asn96Asp;Asn1868Ile)]	Complex: Pathogenic ; VUS	AR
1	ABCA4	NM_000350.3	c.[288C>A;5882G>A]	p.[(Asn96Lys;Gly1961Glu)]	Complex: Likely Pathogenic ; Pathogenic	AR
1	ABCA4	NM_000350.3	c.[2894A>G;5882G>A]	p.[(Asn965Ser;Gly1961Glu)]	Complex: Pathogenic ; Pathogenic	AR
1	ABCA4	NM_000350.3	c.[3323G>A;4297G>A] #	p.[(Arg1108Cys;Val1433Ile)]	Complex: Likely Pathogenic ; Pathogenic	AR
1	ABCA4	NM_000350.3	c.[5584+5G>A;4594G>T] #	p.[(?;Asp1532Tyr)]	Complex: Likely Pathogenic ; Pathogenic	AR
1	ABCA4	NM_000350.3	c.[5603A>T;5882G>A]	p.[)Asn1868Ile;Gly1961Glu)]	Complex: VUS ; Pathogenic	AR
1	ABCA4	NM_000350.3	c.[571-1G>T;5882G>A]	p.[(?;Gly1961Glu)]	Complex: Pathogenic ; Pathogenic	AR
1	ABCA4	NM_000350.3	c.[5882G>A;5959G>T]	p.[(Gly1961Glu;Gly1987Trp)]	Complex: Pathogenic ; Likely Pathogenic	AR
1	ABCA4	NM_000350.3	c.[6721C>G;5603A>T]	p.[(Leu2241Val;Asn1868Ile)]	Complex: VUS ; VUS	AR
1	ABCA4	NM_000350.3	c.1035T>A	p.(Tyr345*)	Likely Pathogenic	AR
1	ABCA4	NM_000350.3	c.1036A>T	p.(Lys346*)	Likely Pathogenic	AR
1	ABCA4	NM_000350.3	c.1123C>T	p.(Gln375*)	Likely Pathogenic	AR
1	ABCA4	NM_000350.3	c.1222C>T	p.(Arg408*)	Pathogenic	AR
1	ABCA4	NM_000350.3	c.1239+1G>C	p.(?)	Pathogenic	AR
1	ABCA4	NM_000350.3	c.1375del	p.(Thr459Glnfs*2)	Pathogenic	AR
1	ABCA4	NM_000350.3	c.1522C>T	p.(Tyr1754Cys)	VUS	AR
1	ABCA4	NM_000350.3	c.1609C>T	p.(Arg537Cys)	Pathogenic	AR
1	ABCA4	NM_000350.3	c.1645G>A	p.(Ala549Thr)	Likely Pathogenic	AR
1	ABCA4	NM_000350.3	c.1714C>T	p.(Arg572*)	Pathogenic	AR
1	ABCA4	NM_000350.3	c.1798G>T	p.(Asp600Tyr)	Likely Pathogenic	AR
1	ABCA4	NM_000350.3	c.179C>T	p.(Ala60Val)	Pathogenic	AR
1	ABCA4	NM_000350.3	c.1805G>A	p.(Arg602Gln)	Likely Pathogenic	AR
1	ABCA4	NM_000350.3	c.1819G>A	p.(Gly607Arg)	Pathogenic	AR
1	ABCA4	NM_000350.3	c.1844T>C	p.(Val615Ala)	Likely Pathogenic	AR
1	ABCA4	NM_000350.3	c.1849C>T	p.(Gln617*)	Pathogenic	AR
1	ABCA4	NM_000350.3	c.1852G>T	p.(Gly618Trp)	Pathogenic	AR
1	ABCA4	NM_000350.3	c.1868A>G	p.(Gln623Arg)	Pathogenic	AR
1	ABCA4	NM_000350.3	c.2036A>T	p.(Glu679Val)	VUS	AR
1	ABCA4	NM_000350.3	c.203C>T	p.(Pro68Leu)	Pathogenic	AR
1	ABCA4	NM_000350.3	c.2099G>A	p.(Trp700*)	Pathogenic	AR
1	ABCA4	NM_000350.3	c.2105T>C	p.(Leu702Pro)	Likely Pathogenic	AR
1	ABCA4	NM_000350.3	c.2184C>A	p.(Ser728Arg)	VUS	AR
1	ABCA4	NM_000350.3	c.2295T>G	p.(Ser765Arg)	Pathogenic	AR
1	ABCA4	NM_000350.3	c.233A>G	p.(Asn78Ser)	Likely Pathogenic	AR
1	ABCA4	NM_000350.3	c.2345G>A	p.(Trp782*)	Pathogenic	AR
1	ABCA4	NM_000350.3	c.2383-8C>T	p.(?)	VUS	AR
1	ABCA4	NM_000350.3	c.2587+1G>C	p.(?)	Pathogenic	AR
1	ABCA4	NM_000350.3	c.262G>A	p.(Gly88Arg)	Likely Pathogenic	AR
1	ABCA4	NM_000350.3	c.2640G>C	p.(Trp880Cys)	VUS	AR
1	ABCA4	NM_000350.3	c.2743G>A	p.(Asp915Asn)	Likely Pathogenic	AR
1	ABCA4	NM_000350.3	c.2813T>C	p.(Phe938Ser)	VUS	AR
1	ABCA4	NM_000350.3	c.2929A>C	p.(Thr977Pro)	Pathogenic	AR
1	ABCA4	NM_000350.3	c.2933G>A	p.(Gly978Asp)	Pathogenic	AR
1	ABCA4	NM_000350.3	c.2947A>G	p.(Thr983Ala)	Pathogenic	AR
1	ABCA4	NM_000350.3	c.319C>T	p.(Arg107*)	Pathogenic	AR
1	ABCA4	NM_000350.3	c.3233G>A	p.(Gly1078Glu)	Likely Pathogenic	AR
1	ABCA4	NM_000350.3	c.3266C>T	p.(Thr1089Ile)	Pathogenic	AR
1	ABCA4	NM_000350.3	c.3271G>A	p.(Gly1091Arg)	Pathogenic	AR
1	ABCA4	NM_000350.3	c.3283del	p.(Tyr1095Thrfs*11)	Pathogenic	AR
1	ABCA4	NM_000350.3	c.3292C>T	p.(Arg1098Cys)	Pathogenic	AR
1	ABCA4	NM_000350.3	c.3323G>T	p.(Arg1108Leu)	Likely Pathogenic	AR
1	ABCA4	NM_000350.3	c.3382G>T	p.(Asp1128Tyr)	Pathogenic	AR
1	ABCA4	NM_000350.3	c.3386G>T	p.(Arg1129Leu)	Pathogenic	AR
1	ABCA4	NM_000350.3	c.3608-2A>G	p.(?)	Likely Pathogenic	AR
1	ABCA4	NM_000350.3	c.3703A>G	p.(Asn1235Asp)	Likely Pathogenic	AR
1	ABCA4	NM_000350.3	c.3862+1G>A	p.(?)	Pathogenic	AR
1	ABCA4	NM_000350.3	c.3970del	p.(Ala1324Argfs*65)	Pathogenic	AR
1	ABCA4	NM_000350.3	c.3999_4000insACCCCAGAGCCAGAGTGCCAGCCT	p.(Pro1333_Pro1334ins8)	VUS	AR
1	ABCA4	NM_000350.3	c.4021ins24bp	p.(?)	Likely Pathogenic	AR
1	ABCA4	NM_000350.3	c.4064T>G	p.(Val1355Gly)	Likely Pathogenic	AR
1	ABCA4	NM_000350.3	c.4070C>T	p.(Ala1357Val)	Likely Pathogenic	AR
1	ABCA4	NM_000350.3	c.4128G>A	p.(Gln1376=)	VUS	AR
1	ABCA4	NM_000350.3	c.4195G>A	p.(Glu1399Lys)	Pathogenic	AR
1	ABCA4	NM_000350.3	c.4200C>A	p.(Tyr1400*)	Pathogenic	AR
1	ABCA4	NM_000350.3	c.4253+4C>T	p.(?)	Pathogenic	AR
1	ABCA4	NM_000350.3	c.425del	p.(His142Profs*12)	Likely Pathogenic	AR
1	ABCA4	NM_000350.3	c.4316G>A	p.(Gly1439Asp)	Pathogenic	AR
1	ABCA4	NM_000350.3	c.4437G>A	p.(Trp1479*)	Pathogenic	AR
1	ABCA4	NM_000350.3	c.4464C>A	p.(Cys1488*)	Likely Pathogenic	AR
1	ABCA4	NM_000350.3	c.4469G>A	p.(Cys1490Tyr)	Pathogenic	AR
1	ABCA4	NM_000350.3	c.4538_4539insC	p.(Gln1513Hisfs*42)	Likely Pathogenic	AR
1	ABCA4	NM_000350.3	c.4567C>T	p.(Gln1523*)	Pathogenic	AR
1	ABCA4	NM_000350.3	c.4574_4577dup	p.(Arg1528Glyfs*28)	Pathogenic	AR
1	ABCA4	NM_000350.3	c.4577C>T	p.(Thr1526Met)	Pathogenic	AR
1	ABCA4	NM_000350.3	c.4622T>C	p.(Cys1488Arg)	Likely Pathogenic	AR
1	ABCA4	NM_000350.3	c.4640del	p.(Lys1547Argfs*34)	Pathogenic	AR
1	ABCA4	NM_000350.3	c.4663_4664del	p.(Gln1555Glufs*41)	Pathogenic	AR
1	ABCA4	NM_000350.3	c.4709_4711del	p.(Pro1570_Ile1571delinsLeu)	VUS	AR
1	ABCA4	NM_000350.3	c.4734_4737del	p.(Phe1579*)	Likely Pathogenic	AR
1	ABCA4	NM_000350.3	c.4736del6bpins2bp	p.(?)	Likely Pathogenic	AR
1	ABCA4	NM_000350.3	c.4956T>G	p.(Tyr1652*)	Likely Pathogenic	AR
1	ABCA4	NM_000350.3	c.5069T>G	p.(Met1690Arg)	Likely Pathogenic	AR
1	ABCA4	NM_000350.3	c.5116del	p.(Val1706*)	Pathogenic	AR
1	ABCA4	NM_000350.3	c.5197-1G>C	p.(?)	Pathogenic	AR
1	ABCA4	NM_000350.3	c.5209G>A	p.(Val1737Met)	VUS	AR
1	ABCA4	NM_000350.3	c.5235C>G	p.(Ile1745Met)	VUS	AR
1	ABCA4	NM_000350.3	c.5285C>A	p.(Ala1762Asp)	Pathogenic	AR
1	ABCA4	NM_000350.3	c.5461-10T>C	p.(?)	Pathogenic	AR
1	ABCA4	NM_000350.3	c.5519G>A	p.(Cys1840Tyr)	Likely Pathogenic	AR
1	ABCA4	NM_000350.3	c.5692C>T	p.(Arg1898Cys)	VUS	AR
1	ABCA4	NM_000350.3	c.570G>C	p.(Gln190His)	Pathogenic	AR
1	ABCA4	NM_000350.3	c.5722G>T	p.(Glu1908*)	Pathogenic	AR
1	ABCA4	NM_000350.3	c.5761G>A	p.(Val1921Met)	Likely Pathogenic	AR
1	ABCA4	NM_000350.3	c.5899-2del	p.(?)	Pathogenic	AR
1	ABCA4	NM_000350.3	c.5910_5912dup	p.(Leu1971dup)	Likely Pathogenic	AR
1	ABCA4	NM_000350.3	c.5914G>A	p.(Gly1972Arg)	Pathogenic	AR
1	ABCA4	NM_000350.3	c.5923G>C	p.(Gly1975Pro)	Pathogenic	AR
1	ABCA4	NM_000350.3	c.5924G>T	p.(Gly1975Val)	Likely Pathogenic	AR
1	ABCA4	NM_000350.3	c.6005+1G>A	p.(?)	Pathogenic	AR
1	ABCA4	NM_000350.3	c.6133G>T	p.(Glu2045*)	Likely Pathogenic	AR
1	ABCA4	NM_000350.3	c.61C>T	p.(Gln21*)	Pathogenic	AR
1	ABCA4	NM_000350.3	c.6221del	p.(Gly2074Alafs*41)	Pathogenic	AR
1	ABCA4	NM_000350.3	c.6317G>A	p.(Arg2106His)	Likely Pathogenic	AR
1	ABCA4	NM_000350.3	c.6329G>A	p.(Trp2110*)	Pathogenic	AR
1	ABCA4	NM_000350.3	c.6383A>G	p.(His2128Arg)	Pathogenic	AR
1	ABCA4	NM_000350.3	c.6401A>G	p.(Glu2134Gly)	Pathogenic	AR
1	ABCA4	NM_000350.3	c.6415C>T	p.(Arg2139Trp)	Likely Pathogenic	AR
1	ABCA4	NM_000350.3	c.686T>C	p.(Leu229Pro)	Likely Pathogenic	AR
1	ABCA4	NM_000350.3	c.688T>A	p.(Cys230Ser)	Pathogenic	AR
1	ABCA4	NM_000350.3	c.717G>A	p.(Trp239*)	Likely Pathogenic	AR
1	ABCA4	NM_000350.3	c.769-1G>T	p.(?)	Likely Pathogenic	AR
1	ABCA4	NM_000350.3	c.810_816del	p.(Arg271Glyfs*27)	Pathogenic	AR
1	ABCA4	NM_000350.3	c.982G>T	p.(Glu328*)	Pathogenic	AR
1	ABCA4	NM_000350.3	deletion exons 33-34	-	Likely Pathogenic	AR
1	ABCC6	NM_001171.6	c.3088C>T	p.(Arg1030*)	Pathogenic	AR
1	ABCC6	NM_001171.6	c.3880_3882del	p.(Lys1294del)	VUS	AR
1	ADGRV1	NM_032119.4	c.1701del	p.(Leu568Cysfs*8)	Pathogenic	AR
1	ADGRV1	NM_032119.4	c.17909G>C	p.(Cys5970Ser)	VUS	AR
1	ADGRV1	NM_032119.4	c.6952-1G>T	p.(?)	Pathogenic	AR
1	ADGRV1	NM_032119.4	c.7161_7163del	p.(Leu2387del)	VUS	AR
1	AIPL1	NM_014336.5	c.276+3_276+4insT	p.(?)	Likely Pathogenic	AR
1	AIPL1	NM_014336.5	c.783del	p.(Gly262Alafs*3)	Likely Pathogenic	AR
1	ALMS1	NM_015120.4	c.10557dup	p.(Pro3520Serfs*5)	Likely Pathogenic	AR
1	ALMS1	NM_015120.4	c.11580del	p.(Ile3861Phefs*9)	Likely Pathogenic	AR
1	ALMS1	NM_015120.4	c.11710_11713del	p.(Val3904Glyfs*2)	Pathogenic	AR
1	ALMS1	NM_015120.4	c.11869del	p.(His3955Metfs*36)	Likely Pathogenic	AR
1	ALMS1	NM_015120.4	c.1420A>T	p.(Lys474*)	Likely Pathogenic	AR
1	ALMS1	NM_015120.4	c.5081del	p.(Pro1694Leufs*39)	Likely Pathogenic	AR
1	ALMS1	NM_015120.4	c.6460C>T	p.(Gln2154*)	Likely Pathogenic	AR
1	ALMS1	NM_015120.4	c.6800T>A	p.(Leu2267*)	VUS	AR
1	ALMS1	NM_015120.4	c.964G>T	p.(Glu322*)	Pathogenic	AR
1	ALMS1	NM_015120.4	c.9676del	p.(Arg3226Valfs*6)	Likely Pathogenic	AR
1	BBS1	NM_024649.5	c.1285dup	p.(Arg429Profs*72)	Pathogenic	AR
1	BBS1	NM_024649.5	c.1447C>T	p.(Arg483*)	Pathogenic	AR
1	BBS1	NM_024649.5	c.3G>A	p.(Met1lle)	Likely Pathogenic	AR
1	BBS1	NM_024649.5	c.46A>T	p.(Ser16Cys)	Likely Pathogenic	AR
1	BBS1	NM_024649.5	c.670G>A	p.(Glu224Lys)	Likely Pathogenic	AR
1	BBS1	NM_024649.5	c.851del	p.(Tyr284Serfs*5)	Pathogenic	AR
1	BBS1	NM_024649.5	deletion exons 10-14	-	Likely Pathogenic	AR
1	BBS10	NM_024685.4	c.2137_2140del	p.(Lys713Phefs*16)	VUS	AR
1	BBS10	NM_024685.4	c.2156C>G	p.(Ser719*)	VUS	AR
1	BBS10	NM_024685.4	c.273C>G	p.(Cys91Trp)	Pathogenic	AR
1	BBS2	NM_031885.5	c.1059dup	p.(Asn354*)	Pathogenic	AR
1	BBS2	NM_031885.5	c.1649_1650del	p.(Leu550Glnfs*9)	Pathogenic	AR
1	BBS2	NM_031885.5	c.700C>T	p.(Arg234*)	Pathogenic	AR
1	BBS2	NM_031885.5	c.86del	p.(Pro29Argfs*50)	Likely Pathogenic	AR
1	BBS4	NM_033028.5	c.1248+1G>T	p.(?)	Likely Pathogenic	AR
1	BBS4	NM_033028.5	c.883C>T	p.(Arg295*)	Pathogenic	AR
1	BBS9	NM_198428.3	c.1199-2A>G	p.(?)	Pathogenic	AR
1	BBS9	NM_198428.3	c.1276-2_1277del	p.(?)	Likely Pathogenic	AR
1	BEST1	NM_004183.4	c.102C>T	p.(Gly34=)	Pathogenic	AD
1	BEST1	NM_004183.4	c.11C>T	p.(Thr4Ile)	Pathogenic	AD
1	BEST1	NM_004183.4	c.228C>G	p.(lIe76Met)	Likely Pathogenic	AD
1	BEST1	NM_004183.4	c.302C>G	p.(Pro101Arg)	Likely Pathogenic	AD
1	BEST1	NM_004183.4	c.302C>T	p.(Pro101Leu)	Pathogenic	AD
1	BEST1	NM_004183.4	c.439G>T	p.(Val147Phe)	Likely Pathogenic	AD
1	BEST1	NM_004183.4	c.653G>A	p.(Arg218His)	Pathogenic	AD
1	BEST1	NM_004183.4	c.714+1G>T	p.(?)	Pathogenic	AD
1	BEST1	NM_004183.4	c.915T>G	p.(Phe305Leu)	Likely Pathogenic	AD
1	C2orf71	NM_001029883.3	c.1273C>T	p.(Arg425*)	Pathogenic	AR
1	C2orf71	NM_001029883.3	c.1804_1805del	p.(602_602del)	Pathogenic	AR
1	C2orf71	NM_001029883.3	c.1886dup	p.(Ala631Cysfs*49)	Likely Pathogenic	AR
1	C2orf71	NM_001029883.3	c.2630G>A	p.(Trp877*)	Likely Pathogenic	AR
1	C2orf71	NM_001029883.3	c.2918C>G	p.(Ser973*)	Likely Pathogenic	AR
1	C2orf71	NM_001029883.3	c.3039dup	p.(Ser1014Leufs*93)	Likely Pathogenic	AR
1	C2orf71	NM_001029883.3	c.400_401del	p.(Ser134*)	Pathogenic	AR
1	C2orf71	NM_001029883.3	c.958del	p.(Arg320Alafs*3)	Pathogenic	AR
1	CACNA1F	NM_005183.4	c.1035T>A	p.(Tyr345*)	Likely Pathogenic	XLR
1	CACNA1F	NM_005183.4	c.2319C>T	p.(Gly773=)	VUS	XLR
1	CACNA1F	NM_005183.4	c.3178C>T	p.(Arg1060Trp)	Likely Pathogenic	XLR
1	CACNA2D4	NM_172364.5	c.2406C>A	p.(Tyr802*)	VUS	AR
1	CACNA2D4	NM_172364.5	c.424C>T	p.(Gln142*)	VUS	AR
1	CDH23	NM_022124.6	c.1455del	p.(Asp486Thrfs*32)	Likely Pathogenic	AR
1	CDH23	NM_022124.6	c.487del	p.(Ala163Glnfs*27)	Pathogenic	AR
1	CDH23	NM_022124.6	c.6050-9G>A	p.(?)	Pathogenic	AR
1	CDH23	NM_022124.6	c.6831del	p.(Lys2278Serfs*2)	Pathogenic	AR
1	CDH23	NM_022124.6	c.6888del	p.(Phe2296Leufs*77)	Likely Pathogenic	AR
1	CDH23	NM_022124.6	c.871G>A	p.(Gly291Arg)	VUS	AR
1	CDH23	NM_022124.6	c.9049_9060del	p.(Asp3017_Arg3020del)	Likely Pathogenic	AR
1	CDHR1	NM_033100.4	c.1219C>T	p.(Arg407*)	Pathogenic	AR
1	CDHR1	NM_033100.4	c.338del	p.(Gly113Alafs*2)	Pathogenic	AR
1	CDHR1	NM_033100.4	c.349-3C>G	p.(?)	Likely Pathogenic	AR
1	CDHR1	NM_033100.4	c.783G>A	p.(Pro261=)	Pathogenic	AR
1	CDHR1	NM_033100.4	c.863-1G>A	p.(?)	Pathogenic	AR
1	CDHR1	NM_033100.4	c.866_872delinsTTTGAAATTAATGAC	p.(Asn289Ilefs*2)	Likely Pathogenic	AR
1	CEP290	NM_025114.4	c.1187_1188del	p.(Lys396Argfs*25)	Pathogenic	AR
1	CEP290	NM_025114.4	c.158G>C	p.(Arg53Thr)	VUS	AR
1	CEP290	NM_025114.4	c.1593C>A	p.(Tyr531*)	Pathogenic	AR
1	CEP290	NM_025114.4	c.1645C>T	p.(Arg549*)	Pathogenic	AR
1	CEP290	NM_025114.4	c.180+1G>A	p.(?)	Pathogenic	AR
1	CEP290	NM_025114.4	c.3012del	p.(Glu1005Asnfs*6)	Likely Pathogenic	AR
1	CEP290	NM_025114.4	c.3461dup	p.(Leu1155Thrfs*6)	Pathogenic	AR
1	CEP290	NM_025114.4	c.384_385del	p.(Asp128Glufs*17)	Likely Pathogenic	AR
1	CEP290	NM_025114.4	c.4661_4663del	p.(Glu1554del)	Likely Pathogenic	AR
1	CEP290	NM_025114.4	c.4732G>T	p.(Glu1578*)	Likely Pathogenic	AR
1	CEP290	NM_025114.4	c.4962_4963del	p.(Glu1656Asnfs*3)	Pathogenic	AR
1	CEP290	NM_025114.4	c.5709+2T>G	p.(?)	Likely Pathogenic	AR
1	CEP290	NM_025114.4	c.5813_5817del	p.(Thr1938Asnfs*15)	Pathogenic	AR
1	CEP290	NM_025114.4	c.6604del	p.(lle2202Leufs*24)	Pathogenic	AR
1	CEP290	NM_025114.4	c.7341_7344dup	p.(Ser2449Thrfs*8)	Pathogenic	AR
1	CEP290	NM_025114.4	c.934G>T	p.(Glu312*)	Likely Pathogenic	AR
1	CERKL	NM_001030311.3	c.1128_1131del	p.(Val377Argfs*43)	Pathogenic	AR
1	CERKL	NM_001030311.3	c.1164_1165del	p.(Cys388*)	Likely Pathogenic	AR
1	CERKL	NM_001030311.3	c.199_202dup	p.(Leu68Argfs*15)	Pathogenic	AR
1	CERKL	NM_001030311.3	c.613+5G>C	p.(?)	Pathogenic	AR
1	CERKL	NM_001030311.3	c.793_794dup	p.(Ala266*)	Likely Pathogenic	AR
1	CHD7	NM_017780.4	c.3596C>G	p.(Ala1199Gly)	VUS	AD
1	CHD7	NM_017780.4	c.7388C>G	p.(Ser2463*)	Likely Pathogenic	AD
1	CHM	NM_000390.4	c.1029del	p.(Met343Ilefs*10)	Likely Pathogenic	XLR
1	CHM	NM_000390.4	c.1166+1G>C	p.(?)	Pathogenic	XLR
1	CHM	NM_000390.4	c.1218C>A	p.(Cys406*)	Pathogenic	XLR
1	CHM	NM_000390.4	c.1245-2del	p.(?)	Likely Pathogenic	XLR
1	CHM	NM_000390.4	c.1310_1313del	p.(Ser437Thrfs*20)	Pathogenic	XLR
1	CHM	NM_000390.4	c.1363G>C	p.(Ala455Pro)	VUS	XLR
1	CHM	NM_000390.4	c.1413G>C	p.(Gln471His)	Likely Pathogenic	XLR
1	CHM	NM_000390.4	c.1519C>T	p.(His507Tyr)	VUS	XLR
1	CHM	NM_000390.4	c.317A>G	p.(Gln106Arg)	VUS	XLR
1	CHM	NM_000390.4	c.49+1G>C	p.(?)	Pathogenic	XLR
1	CHM	NM_000390.4	c.49+5G>A	p.(?)	Pathogenic	XLR
1	CHM	NM_000390.4	c.550_551dup	p.(Asp184Glufs*14)	Pathogenic	XLR
1	CHM	NM_000390.4	c.652_655del	p.(Ser218Lysfs*13)	Pathogenic	XLR
1	CHM	NM_000390.4	c.757C>T	p.(Arg253*)	Pathogenic	XLR
1	CHM	NM_000390.4	c.820-2A>G	p.(?)	Pathogenic	XLR
1	CHM	NM_000390.4	c.940+1G>T	p.(?)	Pathogenic	XLR
1	CHM	NM_000390.4	c.941-2A>G	p.(Val274Aspfs10*)	Pathogenic	XLR
1	CHM	NM_000390.4	c.969_972del	p.(Tyr323*)	Pathogenic	XLR
1	CHM	NM_000390.4	deletion exons 1-12	-	Pathogenic	XLR
1	CHM	NM_000390.4	deletion exons 1-13	-	Pathogenic	XLR
1	CHM	NM_000390.4	deletion exons 1-2	-	Pathogenic	XLR
1	CHM	NM_000390.4	deletion exons 10-11	-	Pathogenic	XLR
1	CHM	NM_000390.4	deletion exons 2-3	-	Pathogenic	XLR
1	CLN3	NM_001042432.2	c.263C>A	p.(Ser88*)	Likely Pathogenic	AR
1	CLN3	NM_001042432.2	c.461-1G>C	p.(?)	Likely Pathogenic	AR
1	CLN3	NM_001042432.2	c.868G>T	p.(Val290Leu)	VUS	AR
1	CNGA3	NM_001298.3	c.1021T>C	p.(Ser341Pro)	Pathogenic	AR
1	CNGA3	NM_001298.3	c.1495C>T	p.(Arg499*)	Pathogenic	AR
1	CNGA3	NM_001298.3	c.667C>T	p.(Arg223Trp)	Pathogenic	AR
1	CNGA3	NM_001298.3	c.967G>C	p.(Ala323Pro)	Likely Pathogenic	AR
1	CNGB1	NM_001297.5	c.1209+1G>A	p.(?)	Likely Pathogenic	AR
1	CNGB1	NM_001297.5	c.1957+1G>T	p.(?)	Likely Pathogenic	AR
1	CNGB1	NM_001297.5	c.2104T>A	p.(Tyr702Asn)	Likely Pathogenic	AR
1	CNGB1	NM_001297.5	c.2284C>T	p.(Arg762Cys)	Pathogenic	AR
1	CNGB1	NM_001297.5	c.2555C>T	p.(Pro852Leu)	Likely Pathogenic	AR
1	CNGB1	NM_001297.5	c.2957A>T	p.(Asn986Ile)	VUS	AR
1	CNGB3	NM_019098.5	c.1285del	p.(Ser429Leufs*9)	Pathogenic	AR
1	CNGB3	NM_019098.5	c.952G>A	p.(Gly318Arg)	VUS	AR
1	COL18A1	NM_030582.4	c.3065dup	p.(Gly1023Argfs*21)	Likely Pathogenic	AR
1	COL2A1	NM_001844.5	c.1693C>T	p.(Arg565Cys)	Pathogenic	AD
1	COL2A1	NM_001844.5	c.3274-2A>G	p.(?)	Likely Pathogenic	AD
1	COL2A1	NM_001844.5	c.620G>A	p.(Gly207Glu)	Pathogenic	AD
1	CRB1	NM_201253.3	c.1436T>C	p.(Leu479Pro)	Pathogenic	AR
1	CRB1	NM_201253.3	c.1623C>A	p.(Tyr541*)	Likely Pathogenic	AR
1	CRB1	NM_201253.3	c.1660del	p.(Val554Cysfs*19)	Likely Pathogenic	AR
1	CRB1	NM_201253.3	c.1760G>A	p.(Cys587Tyr)	Pathogenic	AR
1	CRB1	NM_201253.3	c.2038C>T	p.(Pro680Ser)	Pathogenic	AR
1	CRB1	NM_201253.3	c.2093G>A	p.(Cys698Tyr)	Likely Pathogenic	AR
1	CRB1	NM_201253.3	c.2245_2247del	p.(Ser749del)	Likely Pathogenic	AR
1	CRB1	NM_201253.3	c.2249G>A	p.(Gly750Asp)	Likely Pathogenic	AR
1	CRB1	NM_201253.3	c.2549G>A	p.(Gly850Asp)	Pathogenic	AR
1	CRB1	NM_201253.3	c.2676+1_2676+2del	p.(?)	Pathogenic	AR
1	CRB1	NM_201253.3	c.2676G>C	p.(Lys892Asn)	Likely Pathogenic	AR
1	CRB1	NM_201253.3	c.2834G>T	p.(Gly945Val)	Pathogenic	AR
1	CRB1	NM_201253.3	c.3122T>C	p.(Met1041Thr)	Pathogenic	AR
1	CRB1	NM_201253.3	c.3751C>T	p.(Gln1251*)	Pathogenic	AR
1	CRB1	NM_201253.3	c.3879G>A	p.(Trp1293*)	Pathogenic	AR
1	CRB1	NM_201253.3	c.3914C>T	p.(Pro1305Leu)	Likely Pathogenic	AR
1	CRB1	NM_201253.3	c.683G>A	p.(Cys228Tyr)	Likely Pathogenic	AR
1	CRB1	NM_201253.3	deletion exons 1-5	-	Pathogenic	AR
1	CRX	NM_000554.6	c.118C>T	p.(Arg40Trp)	Likely Pathogenic	AD
1	CRX	NM_000554.6	c.458del	p.(Pro153Glnfs*34)	Pathogenic	AD
1	CRX	NM_000554.6	c.571del	p.(Tyr191Metfs*3)	Pathogenic	AD
1	CRX	NM_000554.6	c.580_581insTGCCTGA	p.(Thr194Metfs*44)	Pathogenic	AD
1	CYP1B1	NM_000104.4	c.1001C>T	p.(Thr334Ile)	Likely Pathogenic	AR
1	CYP1B1	NM_000104.4	c.1200_1209dup	p.(Thr404Serfs*30)	Pathogenic	AR
1	CYP4V2	NM_207352.4	c.277T>C	p.(Trp93Arg)	Likely Pathogenic	AR
1	CYP4V2	NM_207352.4	c.364T>C	p.(Ser122Pro)	VUS	AR
1	CYP4V2	NM_207352.4	c.77G>A	p.(Gly26Ser)	VUS	AR
1	EFEMP1	NM_001039348.3	c.1033C>T	p.(Arg345Trp)	Pathogenic	AD
1	EYS	NM_001142800.2	c.2381G>A	p.(Arg794Gln)	Likely Pathogenic	AR
1	EYS	NM_001142800.2	c.3117_3118del	p.(Cys1039*)	Likely Pathogenic	AR
1	EYS	NM_001142800.2	c.403del	p.(Thr135Leufs*7)	Likely Pathogenic	AR
1	EYS	NM_001142800.2	c.5667T>A	p.(Tyr1889*)	Likely Pathogenic	AR
1	EYS	NM_001142800.2	c.5916dup	p.(Leu1973Thrfs*11)	Pathogenic	AR
1	EYS	NM_001142800.2	c.6571+1G>A	p.(?)	Likely Pathogenic	AR
1	EYS	NM_001142800.2	c.7919G>A	p.(Trp2640*)	Pathogenic	AR
1	EYS	NM_001142800.2	c.8545C>T	p.(Arg2849*)	Pathogenic	AR
1	EYS	NM_001142800.2	c.8811C>G	p.(Cys2937Trp)	VUS	AR
1	EYS	NM_001142800.2	c.9299_9302del	p.(Thr3100Lysfs*26)	Pathogenic	AR
1	EYS	NM_001142800.2	c.9299_9303del	p.(Thr3100Argfs*4v	Likely Pathogenic	AR
1	EYS	NM_001142800.2	c.9329G>A	p.(Gly3110Asp)	VUS	AR
1	EYS	NM_001142800.2	c.9337_9350del	p.(Lys3113Phefs*8)	Pathogenic	AR
1	EYS	NM_001142800.2	c.9392G>C	p.(Gly3131Ala)	VUS	AR
1	FAM161A	NM_032180.3	c.1352dup	p.(Leu451Phefs*5)	Likely Pathogenic	AR
1	FAM161A	NM_032180.3	c.1618C>T	p.(Arg540*)	Pathogenic	AR
1	GPR143	NM_000273.3	c.101T>C	p.(Leu34Pro)	VUS	XLR
1	GPR143	NM_000273.3	c.2_56del	p.(?)	Pathogenic	XLR
1	GPR143	NM_000273.3	deletion exon 2	-	Likely Pathogenic	XLR
1	GPR179	NM_001004334.4	c.1364G>A	p.(Gly455Asp)	VUS	AR
1	GPR179	NM_001004334.4	c.2468T>G	p.(Leu823Arg)	VUS	AR
1	GPR179	NM_001004334.4	c.6928dupA	p.(Arg2310Lysfs*10)	Likely Pathogenic	AR
1	GUCY2D	NM_000180.4	c.2462T>C	p.(Leu821Pro)	VUS	AR
1	GUCY2D	NM_000180.4	c.2521G>T	p.(Glu841*)	Pathogenic	AR
1	GUCY2D	NM_000180.4	c.2538G>C	p.(Lys846Asn)	Likely Pathogenic	AD
1	GUCY2D	NM_000180.4	c.2577-1G>T	p.(?)	Pathogenic	AR
1	GUCY2D	NM_000180.4	c.2719G>T	p.(Asp907Tyr)	Pathogenic	AR
1	GUCY2D	NM_000180.4	c.273dup	p.(Gly92Argfs*227)	Likely Pathogenic	AR
1	GUCY2D	NM_000180.4	c.2770-2A>G	p.(?)	Pathogenic	AR
1	GUCY2D	NM_000180.4	c.2818C>T	p.(Arg940Trp)	Likely Pathogenic	AR
1	GUCY2D	NM_000180.4	c.3224+1G>C	p.(?)	Pathogenic	AR
1	GUCY2D	NM_000180.4	c.3257T>A	p.(Ile1086Asn)	VUS	AD
1	GUCY2D	NM_000180.4	c.450G>A	p.(Trp150*)	Pathogenic	AR
1	GUCY2D	NM_000180.4	c.630_640del	p.(Pro211Argfs*104)	Pathogenic	AR
1	HPS3	NM_001308258.2	c.1311C>G	p.(Tyr437*)	Likely Pathogenic	AR
1	HPS3	NM_001308258.2	c.694C>T	p.(Arg232Trp)	Pathogenic	AR
1	IFT140	NM_014714.4	c.1534A>C	p.(Lys512Gln)	VUS	AR
1	IFT140	NM_014714.4	c.2092_2094del	p.(698_698del)	Likely Pathogenic	AR
1	IFT140	NM_014714.4	c.409C>T	p.(Arg137*)	Likely Pathogenic	AR
1	IFT140	NM_014714.4	c.975G>T	p.(Glu325Asp)	VUS	AR
1	IMPDH1	NM_000883.4	c.968A>G	p.(Lys323Arg)	Pathogenic	AD
1	IMPG1	NM_001563.4	c.2272T>G	p.(Tyr758Asn)	VUS	AD
1	IMPG2	NM_016247.4	c.2233del	p.(Glu745Argfs*22)	Pathogenic	AR
1	IMPG2	NM_016247.4	c.3052G>A	p.(Ala1018Thr)	VUS	AR
1	IMPG2	NM_016247.4	c.370T>C	p.(Phe124Leu)	VUS	AR
1	INPP5E	NM_019892.6	c.1629C>G	p.(Tyr543*)	Pathogenic	AR
1	INPP5E	NM_019892.6	c.874C>G	p.(Arg292Gly)	Likely Pathogenic	AR
1	IQCB1	NM_001023571.4	c.479_482del	p.(160_161del)	Likely Pathogenic	AR
1	IQCB1	NM_001023571.4	c.876+1G>T	p.(?)	Likely Pathogenic	AR
1	KCNJ13	NM_002242.4	c.484C>T	p.(Pro162Leu)	Pathogenic	AD
1	KCNV2	NM_133497.4	c.995_1001del	p.(Arg332Profs*120)	Pathogenic	AR
1	KIF11	NM_004523.4	c.641T>A	p.(Leu214*)	Likely Pathogenic	AD
1	LCA5	NM_001122769.3	c.367C>T	p.(GIn123*)	Likely Pathogenic	AR
1	LCA5	NM_001122769.3	c.987T>A	p.(Cys329*)	Likely Pathogenic	AR
1	LRAT	NM_004744.5	c.198del	p.(Asp67Thrfs*7)	Likely Pathogenic	AR
1	LRAT	NM_004744.5	c.459dup	p.(Tyr154Leufs*30)	Pathogenic	AR
1	LRAT	NM_004744.5	c.493G>T	p.(Val165Leu)	Pathogenic	AR
1	LRAT	NM_004744.5	c.679T>C	p.(Trp227Arg)	VUS	AR
1	MAK	NM_001242957.3	c.814C>T	p.(Arg272*)	Pathogenic	AR
1	MAK	NM_001242957.3	c.947dup	p.(Leu316Phefs*3)	Likely Pathogenic	AR
1	MATP (also known as SLC45A2)	NM_016180.5	c.1531_1532delGCinsCA	p.(Ala511Gln)	Likely Pathogenic	AR
1	MATP (also known as SLC45A2)	NM_016180.5	c.162_163insGTGGAGGCAGG	p.(Tyr55Valfs*6)	Likely Pathogenic	AR
1	MERTK	NM_006343.3	c.2162A>G	p.(His721Arg)	Pathogenic	AR
1	MERTK	NM_006343.3	c.2163T>A	p.(His721Gln)	Likely Pathogenic	AR
1	MERTK	NM_006343.3	c.2164C>T	p.(Arg722*)	Pathogenic	AR
1	MERTK	NM_006343.3	c.345C>G	p.(Cys115Trp)	Likely Pathogenic	AR
1	MERTK	NM_006343.3	c.505_508del	p.(Asp169Metfs*8)	Likely Pathogenic	AR
1	MERTK	NM_006343.3	c.862_867del	p.(Thr288_Glu289del)	Likely Pathogenic	AR
1	MFN2	NM_014874.4	c.1717-1G>C	p.(?)	Pathogenic	AD
1	MKS1	NM_017777.4	c.472C>T	p.(Arg158*)	Pathogenic	AR
1	MT-ND2	NC_012920.1	m.5029T>C	p.(Met187Thr)	VUS	MT
1	MT-ND3	NC_012920.1	m.10254G>A	p.(Asp66Asn)	Pathogenic	MT
1	MT-ND3	NC_012920.1	m.10290G>A	p.(Ala78Thr)	VUS	MT
1	MT-ND6	NC_012920.1	m.14495A>G	p.(Leu60Ser)	Pathogenic	MT
1	MYO7A	NM_000260.4	c.1554+5del	p.(?)	VUS	AR
1	MYO7A	NM_000260.4	c.1900C>T	p.(Arg634*)	Pathogenic	AR
1	MYO7A	NM_000260.4	c.2002C>T	p.(Arg668Cys)	Likely Pathogenic	AR
1	MYO7A	NM_000260.4	c.233A>C	p.(Glu78Ala)	Pathogenic	AR
1	MYO7A	NM_000260.4	c.2485del	p.Val829Cysfs*22	Likely Pathogenic	AR
1	MYO7A	NM_000260.4	c.2863G>A	p.(Gly955Ser)	Pathogenic	AR
1	MYO7A	NM_000260.4	c.3549del	p.(Ser1184Profs*48)	Likely Pathogenic	AR
1	MYO7A	NM_000260.4	c.3924G>A	p.(Lys1308=)	VUS	AR
1	MYO7A	NM_000260.4	c.4065del	p.(His1355Glnfs*44)	Likely Pathogenic	AR
1	MYO7A	NM_000260.4	c.4108C>T	p.(Gln1370*)	Pathogenic	AR
1	MYO7A	NM_000260.4	c.4354C>T	p.(Gln1452*)	Pathogenic	AR
1	MYO7A	NM_000260.4	c.4411T>C	p.(Ser1471Pro)	Likely Pathogenic	AR
1	MYO7A	NM_000260.4	c.4568+2T>C	p.(?)	Likely Pathogenic	AR
1	MYO7A	NM_000260.4	c.5068C>T	p.(Gln1690*)	Pathogenic	AR
1	MYO7A	NM_000260.4	c.5856+1G>C	p.(?)	Pathogenic	AR
1	MYO7A	NM_000260.4	c.5886_5888del	p.(Phe1963del)	Pathogenic	AR
1	MYO7A	NM_000260.4	c.6408T>A	p.(Tyr2136*)	Pathogenic	AR
1	MYO7A	NM_000260.4	c.977T>C	p.(Leu326Pro)	Likely Pathogenic	AR
1	MYO7A	NM_000260.4	deletion exon 46	-	Likely Pathogenic	AR
1	NMNAT1	NM_022787.4	c.1A>G	p.(Met1?)	Pathogenic	AR
1	NMNAT1	NM_022787.4	c.235T>C	p.(Trp79Arg)	Likely Pathogenic	AR
1	NMNAT1	NM_022787.4	c.296T>C	p.(Leu99Pro)	VUS	AR
1	NMNAT1	NM_022787.4	c.532G>A	p.(Val178Met)	VUS	AR
1	NMNAT1	NM_022787.4	c.53A>G	p.(Asn18Ser)	Pathogenic	AR
1	NMNAT1	NM_022787.4	c.54T>A	p.(Asn18Lys)	VUS	AR
1	NMNAT1	NM_022787.4	c.70C>T	p.(His24Tyr)	VUS	AR
1	NMNAT1	NM_022787.4	deletion exons 2-5	-	Pathogenic	AR
1	NR2E3	NM_014249.4	c.1004G>A	p.(Gly335Asp)	Pathogenic	AR
1	NR2E3	NM_014249.4	c.1024G>T	p.(Val342Leu)	Pathogenic	AR
1	NR2E3	NM_014249.4	c.1068C>G	p.(His356Gln)	VUS	AR
1	NR2E3	NM_014249.4	c.1078C>T	p.(His360Tyr)	VUS	AD
1	NR2E3	NM_014249.4	c.1112T>G	p.(Leu371Trp)	Pathogenic	AR
1	NR2E3	NM_014249.4	c.195C>G	p.(Asn65Lys)	VUS	AR
1	NR2E3	NM_014249.4	c.449dup	p.(Ala151Glyfs*31)	Pathogenic	AR
1	NR2E3	NM_014249.4	c.706A>G	p.(Lys236Glu)	Pathogenic	AR
1	NR2E3	NM_014249.4	c.767C>A	p.(Ala256Glu)	Pathogenic	AR
1	NR2E3	NM_014249.4	c.925C>T	p.(Arg309Trp)	Likely Pathogenic	AR
1	NR2E3	NM_014249.4	c.943G>A	p.(Val315Met)	Pathogenic	AR
1	NYX	NM_022567.3	c.10C>T	p.(Arg4*)	Likely Pathogenic	XLR
1	NYX	NM_022567.3	c.1382T>G	p.(Leu461Arg)	VUS	XLR
1	NYX	NM_022567.3	c.149G>C	p.(Arg50Pro)	Likely Pathogenic	XLR
1	OPA1	NM_015560.3	c.1212+1G>A	p.(?)	Pathogenic	AD
1	OPA1	NM_015560.3	c.1409A>G	p.(Asp470Gly)	Pathogenic	AD
1	OPA1	NM_015560.3	c.2707+1G>T	p.(?)	Pathogenic	AD
1	OPA1	NM_015560.3	c.2713C>T	p.(Arg905*)	Pathogenic	AD
1	OPA1	NM_015560.3	c.704G>A	p.(Arg235Gln)	Likely Pathogenic	AD
1	OPA1	NM_015560.3	c.869G>A	p.(Arg290Gln)	Pathogenic	AD
1	OPA1	NM_015560.3	c.889C>T	p.(Gln297*)	Pathogenic	AD
1	OTX2	NM_021728.4	c.591T>G	p.(Tyr197*)	Likely Pathogenic	AD
1	PCDH15	NM_033056.4	c.3358C>T	p.(Arg1120*)	Pathogenic	AR
1	PCDH15	NM_033056.4	c.3508_3547delinsCCGTCTAGG	p.(Asp1170Profs*5)	Pathogenic	AR
1	PCYT1A	NM_005017.4	c.897+1G>A	p.(?)	Likely Pathogenic	AR
1	PDE6A	NM_000440.3	c.1407G>C	p.(Leu469Phe)	VUS	AR
1	PDE6A	NM_000440.3	c.1705C>A	p.(Gln569Lys)	VUS	AR
1	PDE6B	NM_000283.4	c.1485dup	p.(Pro496Alafs*5)	Pathogenic	AR
1	PDE6B	NM_000283.4	c.1742A>G	p.(Tyr581Cys)	VUS	AR
1	PDE6B	NM_000283.4	c.1761_1773del	p.(Phe588Glnfs*19)	Pathogenic	AR
1	PDE6B	NM_000283.4	c.1841dup	p.(Asn614Lysfs*5)	Pathogenic	AR
1	PDE6B	NM_000283.4	c.1926del	p.(Asn643Thrfs*6)	Likely Pathogenic	AR
1	PDE6B	NM_000283.4	c.1960G>T	p.(Glu654*)	Likely Pathogenic	AR
1	PDE6B	NM_000283.4	c.2025_2027del	p.(Arg676del)	Pathogenic	AR
1	PDE6B	NM_000283.4	c.694G>A	p.(Glu232Lys)	VUS	AR
1	PDE6B	NM_000283.4	c.739T>A	p.(Phe247Ile)	VUS	AR
1	PDE6G	NM_002602.4	c.100C>T	p.(Gln34*)	Likely Pathogenic	AR
1	PDE6G	NM_002602.4	c.187G>T	p.(Asp63Tyr)	Likely Pathogenic	AR
1	PEX1	NM_001282677.2	c.1969_1974dup	p.(Ser657_Gln658dup)	VUS	AR
1	PEX1	NM_001282677.2	c.274G>C	p.(Val92Leu)	Pathogenic	AR
1	PNPLA6	NM_006702.5	c.2068-1G>C	p.(?)	Pathogenic	AR
1	PNPLA6	NM_006702.5	c.2637G>T	p.(Trp879Cys)	VUS	AR
1	PNPLA6	NM_006702.5	c.2944_2947dup	p.(Arg983Glnfs*38)	Pathogenic	AR
1	PNPLA6	NM_006702.5	c.3229G>A	p.(Asp1077Asn)	VUS	AR
1	POC1B	NM_172240.3	c.181G>C	p.(Asp61His)	VUS	AR
1	POC1B	NM_172240.3	c.561-3T>C	p.(?)	VUS	AR
1	PROM1	NM_006017.3	c.1301+4delAGTG	p.(?)	VUS	AR
1	PROM1	NM_006017.3	c.1301G>A	p.(Trp434*)	Likely Pathogenic	AR
1	PROM1	NM_006017.3	c.1984-1G>T	p.(?)	Pathogenic	AR
1	PROM1	NM_006017.3	c.2089C>T	p.(Gln697*)	Likely Pathogenic	AR
1	PROM1	NM_006017.3	c.460del	p.(Leu154*)	Pathogenic	AR
1	PROM1	NM_006017.3	c.622del	p.(Thr208Leufs*23)	Pathogenic	AR
1	PROM1	NM_006017.3	c.652C>T	p.(Gln218*)	Pathogenic	AD
1	PRPF3	NM_004698.4	c.1426G>A	p.(Val476Met)	Pathogenic	AD
1	PRPF3	NM_004698.4	c.1758G>C	p.(Gly586=)	VUS	AD
1	PRPF31	NM_015629.4	c.1145A>G	p.(Glu382Gly)	Likely Pathogenic	AD
1	PRPF31	NM_015629.4	c.1231_1232del	p.(Gln411Glyfs*63)	Likely Pathogenic	AD
1	PRPF31	NM_015629.4	c.245del	p.(Gly82Aspfs*18)	Pathogenic	AD
1	PRPF31	NM_015629.4	c.615C>A	p.(Tyr205*)	Pathogenic	AD
1	PRPF31	NM_015629.4	c.73G>T	p.(Glu25*)	Pathogenic	AD
1	PRPF31	NM_015629.4	c.829A>C	p.(Ser277Arg)	Likely Pathogenic	AD
1	PRPF31	NM_015629.4	c.855+3G>C	p.(?)	Likely Pathogenic	AD
1	PRPF31	NM_015629.4	c.900del	p.(Leu301Trpfs*20)	Likely Pathogenic	AD
1	PRPF31	NM_015629.4	c.992G>A	p.(Trp331*)	Pathogenic	AD
1	PRPF6	NM_012469.4	c.989_1010dup	p.(Met338Profs*13)	Pathogenic	AD
1	PRPF8	NM_006445.4	c.6542A>C	p.(Gln2181Pro)	Likely Pathogenic	AD
1	PRPF8	NM_006445.4	c.6926A>G	p.(His2309Arg)	Pathogenic	AD
1	PRPF8	NM_006445.4	c.6977dup	p.(Tyr2326*)	Pathogenic	AD
1	PRPH2	NM_000322.5	c.310_313del	p.(Ile104Valfs*34)	Pathogenic	AD
1	PRPH2	NM_000322.5	c.458A>G	p.(Lys153Arg)	Pathogenic	AD
1	PRPH2	NM_000322.5	c.514C>T	p.(Arg172Trp)	Pathogenic	AD
1	PRPH2	NM_000322.5	c.535T>A	p.(Trp179Arg)	Pathogenic	AD
1	PRPH2	NM_000322.5	c.535T>G	p.(Trp179Gly)	Pathogenic	AD
1	PRPH2	NM_000322.5	c.605G>A	p.(Gly202Glu)	Pathogenic	AD
1	PRPH2	NM_000322.5	c.658C>T	p.(Arg220Trp)	Pathogenic	AD
1	PRPH2	NM_000322.5	c.734dup	p.(Trp246Valfs*55)	Likely Pathogenic	AD
1	PRPH2	NM_000322.5	c.738G>C	p.(Trp246Cys)	Likely Pathogenic	AD
1	RDH12	NM_152443.3	c.325G>C	p.(Ala109Pro)	Likely Pathogenic	AR
1	RDH12	NM_152443.3	c.503C>T	p.(Ala168Val)	VUS	AR
1	RDH12	NM_152443.3	c.565C>T	p.(Gln189*)	Pathogenic	AR
1	RDH12	NM_152443.3	c.609C>A	p.(Ser203Arg)	Pathogenic	AR
1	RDH12	NM_152443.3	c.667G>T	p.(Val223Phe)	VUS	AR
1	RHO	NM_000539.3	c.1028G>A	p.(Ser343Asn)	Pathogenic	AD
1	RHO	NM_000539.3	c.1045T>C	p.(*349Glnext*51)	Likely Pathogenic	AD
1	RHO	NM_000539.3	c.190C>T	p.(Gln64*)	Pathogenic	AD
1	RHO	NM_000539.3	c.361+1G>C	p.(?)	Pathogenic	AD
1	RHO	NM_000539.3	c.44A>G	p.(Asn15Ser)	Pathogenic	AD
1	RHO	NM_000539.3	c.491C>T	p.(Ala164Val)	Pathogenic	AD
1	RHO	NM_000539.3	c.511C>T	p.(Pro171Ser)	Pathogenic	AD
1	RHO	NM_000539.3	c.568G>T	p.(Asp190Tyr)	Pathogenic	AD
1	RHO	NM_000539.3	c.706C>A	p.(Gln236Lys)	Likely Pathogenic	AD
1	RLBP1	NM_000326.5	c.490G>T	p.(Glu164*)	Pathogenic	AR
1	RLBP1	NM_000326.5	c.525G>A	p.(Glu175=)	Likely Pathogenic	AR
1	RP1	NM_006269.2	c.2447dup	p.(Asn816Lysfs*9)	Likely Pathogenic	AD
1	RP1	NM_006269.2	c.2953_2956del	p.(Asn985Tyrfs*27)	Pathogenic	AD
1	RP1	NM_006269.2	c.2978del	p.(Ser993Phefs*20)	Likely Pathogenic	AR
1	RP1	NM_006269.2	c.5448C>A	p.(Cys1816*)	Likely Pathogenic	AR
1	RP2	NM_006915.3	c.1073-9T>A	p.(?)	Pathogenic	XLR
1	RP2	NM_006915.3	c.257G>A	p.(Cys86Tyr)	Pathogenic	XLR
1	RP2	NM_006915.3	c.353G>A	p.(Arg118His)	Pathogenic	XLR
1	RP2	NM_006915.3	c.535C>T	p.(Pro179Ser)	Pathogenic	XLR
1	RP2	NM_006915.3	c.613G>T	p.(Glu205*)	Pathogenic	XLR
1	RP2	NM_006915.3	c.797A>C	p.(Gln266Pro)	Pathogenic	XLR
1	RP2	NM_006915.3	c.969+1G>T	p.(?)	Pathogenic	XLR
1	RP2	NM_006915.3	c.969+3A>G	p.(?)	Pathogenic	XLR
1	RPE65	NM_000329.3	c.1067dup	p.(Asn356Lysfs*9)	Pathogenic	AR
1	RPE65	NM_000329.3	c.10C>T	p.(Gln4*)	Likely Pathogenic	AR
1	RPE65	NM_000329.3	c.1112C>T	p.(Pro371Leu)	Likely Pathogenic	AR
1	RPE65	NM_000329.3	c.1206G>A	p.(Trp402*)	Pathogenic	AR
1	RPE65	NM_000329.3	c.1207_1210dup	p.(Glu404Alafs*4)	Pathogenic	AR
1	RPE65	NM_000329.3	c.1445A>T	p.(Asp482Val)	Likely Pathogenic	AR
1	RPE65	NM_000329.3	c.1547C>T	p.(Ala516Val)	Likely Pathogenic	AR
1	RPE65	NM_000329.3	c.1555G>T	p.(Glu519*)	Likely Pathogenic	AR
1	RPE65	NM_000329.3	c.292_311delATCGTCATAACAGAATTTGG	p.(Ile98Hisfs*26)	Pathogenic	AR
1	RPE65	NM_000329.3	c.440_441del	p.(Thr147Argfs*9)	Pathogenic	AR
1	RPE65	NM_000329.3	c.499G>T	p.(Asp167Tyr)	Likely Pathogenic	AR
1	RPE65	NM_000329.3	c.725+1G>A	p.(?)	Pathogenic	AR
1	RPE65	NM_000329.3	c.893del	p.(Lys298Serfs*27)	Pathogenic	AR
1	RPE65	NM_000329.3	c.917C>T	p.(Thr306Ile)	Likely Pathogenic	AR
1	RPE65	NM_000329.3	c.95-2A>T	p.(?)	Pathogenic	AR
1	RPE65	NM_000329.3	c.982C>T	p.(Leu328Phe)	VUS	AR
1	RPGR	NM_001034853.2	c.1106_1115del	p.(Arg369Glnfs*9)	Likely Pathogenic	XLR
1	RPGR	NM_001034853.2	c.1243_1244del	p.(Arg415Glyfs*37)	Pathogenic	XLR
1	RPGR	NM_001034853.2	c.1245+3A>T	p.(?)	Pathogenic	XLR
1	RPGR	NM_001034853.2	c.1283dup	p.(Pro429Thrfs*24)	Likely Pathogenic	XLR
1	RPGR	NM_001034853.2	c.1345C>T	p.(Arg449*)	Pathogenic	XLR
1	RPGR	NM_001034853.2	c.155-2A>G	p.(?)	Pathogenic	XLR
1	RPGR	NM_001034853.2	c.1573-1G>A	p.(?)	Likely Pathogenic	XLR
1	RPGR	NM_001034853.2	c.1582_1585del	p.(Thr528Leufs*4)	Likely Pathogenic	XLR
1	RPGR	NM_001034853.2	c.1738del	p.(Ser580Glnfs*5)	Likely Pathogenic	XLR
1	RPGR	NM_001034853.2	c.202G>C	p.(Gly68Arg)	Likely Pathogenic	XLR
1	RPGR	NM_001034853.2	c.212C>G	p.(Ser71*)	Pathogenic	XLR
1	RPGR	NM_001034853.2	c.2232_2235del	p.(Asp744Glufs*70)	Likely Pathogenic	XLR
1	RPGR	NM_001034853.2	c.2412_2418del	p.(Gly805Lysfs*8)	Likely Pathogenic	XLR
1	RPGR	NM_001034853.2	c.2466_2467del	p.(?)	Likely Pathogenic	XLR
1	RPGR	NM_001034853.2	c.247+1G>A	p.(?)	Likely Pathogenic	XLR
1	RPGR	NM_001034853.2	c.2570_2571del	p.(Lys857Argfs*221)	VUS	XLR
1	RPGR	NM_001034853.2	c.2586_2587del	p.(Glu863Argfs*215)	Likely Pathogenic	XLR
1	RPGR	NM_001034853.2	c.2706_2707del	p.(Glu903Glyfs*175)	Pathogenic	XLR
1	RPGR	NM_001034853.2	c.2792del	p.(Glu931Glyfs*158)	Pathogenic	XLR
1	RPGR	NM_001034853.2	c.2894del	p.(Glu965Glyfs*124)	Pathogenic	XLR
1	RPGR	NM_001034853.2	c.2899del	p.(Glu967Lysfs*122)	Pathogenic	XLR
1	RPGR	NM_001034853.2	c.2993_2997del	p.(Glu998Glyfs*79)	Pathogenic	XLR
1	RPGR	NM_001034853.2	c.3092del	p.(Glu1031Glyfs*58)	Pathogenic	XLR
1	RPGR	NM_001034853.2	c.3096_3097del	p.(Glu1033Argfs*45)	Pathogenic	XLR
1	RPGR	NM_001034853.2	c.3317dup	p.(Ser1107Valfs*4)	Pathogenic	XLR
1	RPGR	NM_001034853.2	c.335G>C	p.(Gly112Ala)	Likely Pathogenic	XLR
1	RPGR	NM_001034853.2	c.3388_3389del	p.(Leu1130Lysfs*13)	Likely Pathogenic	XLR
1	RPGR	NM_001034853.2	c.3428del	p.(Asn1143Metfs*9)	Likely Pathogenic	XLR
1	RPGR	NM_001034853.2	c.439G>C	p.(Ala147Pro)	VUS	XLR
1	RPGR	NM_001034853.2	c.548C>T	p.(Pro183Leu)	Likely Pathogenic	XLR
1	RPGR	NM_001034853.2	c.593G>A	p.(Gly198Glu)	Pathogenic	XLR
1	RPGR	NM_001034853.2	c.706C>T	p.(Gln236*)	Pathogenic	XLR
1	RPGR	NM_001034853.2	c.748T>C	p.(Cys250Arg)	Pathogenic	XLR
1	RPGR	NM_001034853.2	c.774_778+37del	p.(?)	Pathogenic	XLR
1	RPGR	NM_001034853.2	c.778+5G>T	p.(?)	Likely Pathogenic	XLR
1	RPGR	NM_001034853.2	c.934+1G>C	p.(?)	Pathogenic	XLR
1	RPGR	NM_001034853.2	deletion exon 1	-	Likely Pathogenic	XLR
1	RPGRIP1	NM_020366.4	c.1210del	p.(Glu404Asnfs*38)	Likely Pathogenic	AR
1	RPGRIP1	NM_020366.4	c.2154G>A	p.(Trp718*)	Likely Pathogenic	AR
1	RPGRIP1	NM_020366.4	c.2227_2228del	p.(Glu743Argfs*24)	Pathogenic	AR
1	RPGRIP1	NM_020366.4	c.2895+1G>T	p.(?)	Pathogenic	AR
1	RPGRIP1	NM_020366.4	c.800+1G>A	p.(?)	Pathogenic	AR
1	RPGRIP1	NM_020366.4	c.86-3T>G	p.(?)	Likely Pathogenic	AR
1	RS1	NM_000330.4	c.208G>A	p.(Gly70Ser)	Pathogenic	XLR
1	RS1	NM_000330.4	c.214G>A	p.(Glu72Gln)	Pathogenic	XLR
1	RS1	NM_000330.4	c.26T>C	p.(Leu9Ser)	Likely Pathogenic	XLR
1	RS1	NM_000330.4	c.443T>G	p.(Met148Arg)	Pathogenic	XLR
1	RS1	NM_000330.4	c.575C>T	p.(Pro192Leu)	Pathogenic	XLR
1	RS1	NM_000330.4	c.598C>T	p.(Arg200Cys)	Pathogenic	XLR
1	RS1	NM_000330.4	c.601_602insATG	p.(Leu201delinsHisVal)	Pathogenic	XLR
1	RS1	NM_000330.4	c.608C>T	p.(Pro203Leu)	Pathogenic	XLR
1	SMARCA4	NM_001128849.3	c.4297G>A	p.(Glu1433Lys)	VUS	AD
1	SNRNP200	NM_014014.5	c.3269G>T	p.(Arg1090Leu)	Pathogenic	AD
1	SPATA7	NM_018418.5	c.1115A>G	p.(Glu372Gly)	VUS	AR
1	SPATA7	NM_018418.5	c.3G>C	p.(Met1?)	Pathogenic	AR
1	SPATA7	NM_018418.5	c.653C>A	p.(Ser218*)	Pathogenic	AR
1	SPATA7	NM_018418.5	c.845+1G>A	p.(?)	Pathogenic	AR
1	SPG7	NM_199367.3	c.1364_1365dup	p.(Lys456Glyfs*44)	Likely Pathogenic	AD
1	TMEM67	NM_153704.6	c.1901T>C	p.(Ile634Thr)	VUS	AR
1	TMEM67	NM_153704.6	c.2933T>C	p.(Val978Ala)	VUS	AR
1	TOPORS	NM_001195622.2	c.2361_2362del	p.(Glu787Aspfs*20)	Pathogenic	AD
1	TRPM1	NM_001252020.2	c.3440C>T	p.(Pro1147Leu)	VUS	AR
1	TRPM1	NM_001252020.2	c.670-2A>C	p.(?)	Pathogenic	AR
1	TTLL5	NM_015072.5	c.728_730del	p.(Glu243del)	Likely Pathogenic	AR
1	TUBB4B	NM_006088.6	c.1171C>T	p.(Arg391Cysv	Likely Pathogenic	AD
1	TULP1	NM_003322.6	c.1082G>A	p.(Arg361Gln)	Likely Pathogenic	AR
1	TULP1	NM_003322.6	c.1102G>T	p.(Gly368Trp)	Pathogenic	AR
1	TULP1	NM_003322.6	c.1388del	p.(Asn463Thrfs*54)	Pathogenic	AR
1	TULP1	NM_003322.6	c.478del	p.(Ala160Profs*35)	Likely Pathogenic	AR
1	TULP1	NM_003322.6	c.638_639insGACAAGGACCCCTCAGGGAG	p.(Ala214Thrfs*31)	Likely Pathogenic	AR
1	TULP1	NM_003322.6	c.901C>T	p.(Gln301*)	Pathogenic	AR
1	TYR	NM_000372.5	c.[904G>A;908A>G]	p.[(Gly302Arg;Asn303Ser)]	Complex: Likely Pathogenic ; VUS	AR
1	TYR	NM_000372.5	c.1064C>T	p.(Ala355Val)	Likely Pathogenic	AR
1	TYR	NM_000372.5	c.1118C>A	p.(Thr373Lys)	Pathogenic	AR
1	TYR	NM_000372.5	c.1311T>G	p.(Asp437Glu)	VUS	AR
1	TYR	NM_000372.5	c.1A>G	p.(Met1?)	Pathogenic	AR
1	TYR	NM_000372.5	c.230G>A	p.(Arg77Gln)	Pathogenic	AR
1	TYR	NM_000372.5	c.562C>G	p.(Leu188Val)	Likely Pathogenic	AR
1	TYR	NM_000372.5	c.61C>T	p.(Pro21Ser)	Pathogenic	AR
1	TYR	NM_000372.5	c.74dup	p.(Ser26Leufs*3)	Pathogenic	AR
1	TYR	NM_000372.5	c.863T>C	p.(Leu288Ser)	Pathogenic	AR
1	TYR	NM_000372.5	c.953T>C	p.(Val318Ala)	Likely Pathogenic	AR
1	USH1C	NM_153676.4	c.308G>A	p.(Arg103His)	VUS	AR
1	USH1C	NM_153676.4	c.91C>T	p.(Arg31*)	Pathogenic	AR
1	USH1G	NM_173477.5	c.248T>A	p.(Phe83Tyr)	VUS	AR
1	USH1G	NM_173477.5	c.84dup	p.(Asp29Argfs*29)	Pathogenic	AR
1	USH2A	NM_206933.4	c.[14204C>G;7939C>T] #	p.[(Pro4735Arg;Pro2647Ser)]	Complex: VUS ; VUS	AR
1	USH2A	NM_206933.4	c.[2330G>A;5858C>G] #	p.[(Cys777Tyr;Ala1953Gly)]	Complex: VUS ; VUS	AR
1	USH2A	NM_206933.4	c.10322A>G	p.(Glu3441Gly)	VUS	AR
1	USH2A	NM_206933.4	c.10429T>C	p.(Ser3477Pro)	Likely Pathogenic	AR
1	USH2A	NM_206933.4	c.10759C>T	p.(Gln3587*)	Pathogenic	AR
1	USH2A	NM_206933.4	c.11145T>A	p.(Tyr3715*)	Pathogenic	AR
1	USH2A	NM_206933.4	c.11156G>A	p.(Arg3719His)	Pathogenic	AR
1	USH2A	NM_206933.4	c.11194C>T	p.(Gln3732*)	Pathogenic	AR
1	USH2A	NM_206933.4	c.11434_11435del	p.(Asn3812*)	Likely Pathogenic	AR
1	USH2A	NM_206933.4	c.11661G>C	p.(Trp3887Cys)	Likely Pathogenic	AR
1	USH2A	NM_206933.4	c.12234_12235del	p.(Asn4079Trpfs*19)	Pathogenic	AR
1	USH2A	NM_206933.4	c.12563A>G	p.(Tyr4188Cys)	Likely Pathogenic	AR
1	USH2A	NM_206933.4	c.12575G>A	p.(Arg4192His)	VUS	AR
1	USH2A	NM_206933.4	c.12580T>A	p.(Cys4194Ser)	Likely Pathogenic	AR
1	USH2A	NM_206933.4	c.12700A>C	p.(Thr4234Pro)	VUS	AR
1	USH2A	NM_206933.4	c.12954C>A	p.(Tyr4318*)	Pathogenic	AR
1	USH2A	NM_206933.4	c.12987T>A	p.(Tyr4329*)	Likely Pathogenic	AR
1	USH2A	NM_206933.4	c.13018G>C	p.(Gly4340Arg)	Likely Pathogenic	AR
1	USH2A	NM_206933.4	c.13130C>A	p.(Ser4377*)	Pathogenic	AR
1	USH2A	NM_206933.4	c.13166A>C	p.(Tyr4389Ser)	Likely Pathogenic	AR
1	USH2A	NM_206933.4	c.13313G>A	p.(Trp4438*)	Pathogenic	AR
1	USH2A	NM_206933.4	c.13385T>C	p.(Ile4462Thr)	Pathogenic	AR
1	USH2A	NM_206933.4	c.13447G>C	p.(Gly4483Arg)	VUS	AR
1	USH2A	NM_206933.4	c.13655G>A	p.(Trp4552*)	Pathogenic	AR
1	USH2A	NM_206933.4	c.13735dup	p.(Ile4579Asnfs*9)	Likely Pathogenic	AR
1	USH2A	NM_206933.4	c.14058del	p.(Val468Serfs*2)	Likely Pathogenic	AR
1	USH2A	NM_206933.4	c.14134-5T>C	p.(?)	VUS	AR
1	USH2A	NM_206933.4	c.14174G>A	p.(Trp4725*)	Pathogenic	AR
1	USH2A	NM_206933.4	c.14222C>T	p.(Pro4741Leu)	VUS	AR
1	USH2A	NM_206933.4	c.14248C>T	p.(Gln4750*)	Pathogenic	AR
1	USH2A	NM_206933.4	c.1458del	p.(Arg486Serfs*105)	Likely Pathogenic	AR
1	USH2A	NM_206933.4	c.15125G>A	p.(Trp5042*)	Likely Pathogenic	AR
1	USH2A	NM_206933.4	c.15292C>T	p.(His5098Tyr)	VUS	AR
1	USH2A	NM_206933.4	c.1531G>A	p.(Glu511Lys)	VUS	AR
1	USH2A	NM_206933.4	c.15403del	p.(Thr5135Profs*23)	Pathogenic	AR
1	USH2A	NM_206933.4	c.1551-5T>G	p.(?)	VUS	AR
1	USH2A	NM_206933.4	c.1606T>C	p.(Cys536Arg)	Pathogenic	AR
1	USH2A	NM_206933.4	c.1811T>C	p.(Val604Ala)	Likely Pathogenic	AR
1	USH2A	NM_206933.4	c.1876C>T	p.(Arg626*)	Pathogenic	AR
1	USH2A	NM_206933.4	c.1912T>G	p.(Cys638Gly)	Likely Pathogenic	AR
1	USH2A	NM_206933.4	c.2071T>C	p.(Cys691Arg)	Likely Pathogenic	AR
1	USH2A	NM_206933.4	c.2102C>A	p.(Thr701Lys)	VUS	AR
1	USH2A	NM_206933.4	c.2167+5G>A	p.(?)	Pathogenic	AR
1	USH2A	NM_206933.4	c.2303del	p.(Cys768Serfs*20)	Pathogenic	AR
1	USH2A	NM_206933.4	c.2310dup	p.(Glu771Argfs*8)	Likely Pathogenic	AR
1	USH2A	NM_206933.4	c.2330G>A	p.(Cys777Tyr)	VUS	AR
1	USH2A	NM_206933.4	c.2691C>A	p.(Cys897*)	Likely Pathogenic	AR
1	USH2A	NM_206933.4	c.269A>G	p.(Tyr90Cys)	VUS	AR
1	USH2A	NM_206933.4	c.2859C>A	p.(Cys953*)	Pathogenic	AR
1	USH2A	NM_206933.4	c.3062G>T	p.(Cys1021Phe)	VUS	AR
1	USH2A	NM_206933.4	c.3184G>T	p.(Gly1062*)	Likely Pathogenic	AR
1	USH2A	NM_206933.4	c.3251G>A	p.(Trp1084*)	Pathogenic	AR
1	USH2A	NM_206933.4	c.3332T>G	p.(Leu1111*)	Likely Pathogenic	AR
1	USH2A	NM_206933.4	c.4049del	p.(Ser1350Leufs*16)	Pathogenic	AR
1	USH2A	NM_206933.4	c.4106C>T	p.(Ser1369Leu)	VUS	AR
1	USH2A	NM_206933.4	c.458G>T	p.(Trp153Leu)	VUS	AR
1	USH2A	NM_206933.4	c.4663G>T	p.(Gly1555Cys)	VUS	AR
1	USH2A	NM_206933.4	c.4707T>A	p.(Tyr1569*)	Pathogenic	AR
1	USH2A	NM_206933.4	c.4711G>C	p.(Ala1571Pro)	Likely Pathogenic	AR
1	USH2A	NM_206933.4	c.4758+3A>G	p.(?)	Likely Pathogenic	AR
1	USH2A	NM_206933.4	c.4988-2A>G	p.(?)	Likely Pathogenic	AR
1	USH2A	NM_206933.4	c.5329C>T	p.(Arg1777Trp)	Pathogenic	AR
1	USH2A	NM_206933.4	c.5788C>T	p.(Arg1930*)	Pathogenic	AR
1	USH2A	NM_206933.4	c.5858C>G	p.(Ala1953Gly)	VUS	AR
1	USH2A	NM_206933.4	c.6169C>T	p.(Gln2057*)	Pathogenic	AR
1	USH2A	NM_206933.4	c.6178dup	p.(Gln2060Profs*43)	Pathogenic	AR
1	USH2A	NM_206933.4	c.633G>A	p.(Trp211*)	Pathogenic	AR
1	USH2A	NM_206933.4	c.6791C>G	p.(Pro2264Arg)	Likely Pathogenic	AR
1	USH2A	NM_206933.4	c.6937G>T	p.(Gly2313Cys)	Pathogenic	AR
1	USH2A	NM_206933.4	c.821G>A	p.(Arg274Gln)	VUS	AR
1	USH2A	NM_206933.4	c.8395G>C	p.(Gly2799Arg)	Likely Pathogenic	AR
1	USH2A	NM_206933.4	c.854T>C	p.(Ile285Thr)	VUS	AR
1	USH2A	NM_206933.4	c.8679_8681del	p.(Ser2893del)	Pathogenic	AR
1	USH2A	NM_206933.4	c.8682-3T>G	p.(?)	VUS	AR
1	USH2A	NM_206933.4	c.8778G>T	p.(Glu2926Asp)	VUS	AR
1	USH2A	NM_206933.4	c.8885T>A	p.(Leu2962His)	VUS	AR
1	USH2A	NM_206933.4	c.907C>T	p.(Arg303Cys)	Pathogenic	AR
1	USH2A	NM_206933.4	c.920_923dupGCCA	p.(His308Glnfs*16)	Pathogenic	AR
1	USH2A	NM_206933.4	c.9203del	p.(Val3068Glyfs*7)	Pathogenic	AR
1	USH2A	NM_206933.4	c.9258+2T>C	p.(?)	Pathogenic	AR
1	USH2A	NM_206933.4	c.9959-1G>C	p.(?)	Pathogenic	AR
1	USH2A	NM_206933.4	deletion exon 19	-	Likely Pathogenic	AR
1	USH2A	NM_206933.4	deletion exons 17-21	-	Pathogenic	AR
1	USH2A	NM_206933.4	deletion exons 22-24	-	Likely Pathogenic	AR

## Sheet: Supplementary Table S2
Supplementary Table S2. Novel variants identified in this study (not reported in ClinVar and LOVD).
§ Pathogenicity class annotation from Varsome (http://varsome.com/) † MutScore values of missense variants (http://mutscore-wgt7hvakhq-ew.a.run.app/)
Occurrence in the solved cohort	Gene	RefSeq	Nucleotide change	Protein change	Varsome§	MutScore†
1	ABCA4	NM_000350.3	c.[1140T>A;5603A>T]	p.[(Asn380Lys;Asn1868Ile)]	Likely pathogenic; Pathogenic
1	ABCA4	NM_000350.3	c.[286A>G;5603A>T]	p.[(Asn96Asp;Asn1868Ile)]	Pathogenic; VUS
1	ABCA4	NM_000350.3	c.[2894A>G;5882G>A]	p.[(Asn965Ser;Gly1961Glu)]	Pathogenic; Pathogenic
1	ABCA4	NM_000350.3	c.[3323G>A;4297G>A]	p.[(Arg1108Cys;Val1433Ile)]	Pathogenic; Likely pathogenic
1	ABCA4	NM_000350.3	c.[5584+5G>A;4594G>T]	p.[(?;Asp1532Tyr)]	Pathogenic; Likely pathogenic
1	ABCA4	NM_000350.3	c.[5603A>T;5882G>A]	p.[(Asn1868Ile;Gly1961Glu)]	VUS; Pathogenic
1	ABCA4	NM_000350.3	c.[571-1G>T;5882G>A]	p.[(?;Gly1961Glu)]	Pathogenic; Pathogenic
1	ABCA4	NM_000350.3	c.[5882G>A;5959G>T]	p.[(Gly1961Glu;Gly1987Trp)]	Pathogenic; Pathogenic
2	ABCA4	NM_000350.3	c.[667A>C;3607G>A]	p.[(Lys223Gln;Gly1203Arg)]	VUS; Pathogenic
1	ABCA4	NM_000350.3	c.[6721C>G;5603A>T]	p.[(Leu2241Val;Asn1868Ile)]	VUS; VUS
1	ABCA4	NM_000350.3	c.1035T>A	p.(Tyr345*)	Likely Pathogenic
1	ABCA4	NM_000350.3	c.1123C>T	p.(Gln375*)	Likely Pathogenic
2	ABCA4	NM_000350.3	c.1835del	p.(Gln612Argfs*37)	Pathogenic
1	ABCA4	NM_000350.3	c.1849C>T	p.(Gln617*)	Pathogenic
2	ABCA4	NM_000350.3	c.2108A>G	p.(Asp703Gly)	VUS	0.942
1	ABCA4	NM_000350.3	c.233A>G	p.(Asn78Ser)	Likely Pathogenic	0.944
1	ABCA4	NM_000350.3	c.2383-8C>T	p.(?)	VUS
2	ABCA4	NM_000350.3	c.2407G>C	p.(Gly803Arg)	VUS	0.995
1	ABCA4	NM_000350.3	c.2587+1G>C	p.(?)	Pathogenic
1	ABCA4	NM_000350.3	c.2640G>C	p.(Trp880Cys)	VUS	0.979
1	ABCA4	NM_000350.3	c.3271G>A	p.(Gly1091Arg)	Pathogenic	1
1	ABCA4	NM_000350.3	c.3283del	p.(Tyr1095Thrfs*11)	Pathogenic
1	ABCA4	NM_000350.3	c.3382G>T	p.(Asp1128Tyr)	Pathogenic	0.997
1	ABCA4	NM_000350.3	c.3608-2A>G	p.(?)	Likely Pathogenic
1	ABCA4	NM_000350.3	c.4064T>G	p.(Val1355Gly)	Likely Pathogenic	0.971
1	ABCA4	NM_000350.3	c.425del	p.(His142Profs*12)	Likely Pathogenic
1	ABCA4	NM_000350.3	c.4464C>A	p.(Cys1488*)	Likely Pathogenic
1	ABCA4	NM_000350.3	c.4574_4577dup	p.(Arg1528Glyfs*28)	Pathogenic
1	ABCA4	NM_000350.3	c.4709_4711del	p.(Pro1570_Ile1571delinsLeu)	VUS
1	ABCA4	NM_000350.3	c.5069T>G	p.(Met1690Arg)	Likely Pathogenic	1
1	ABCA4	NM_000350.3	c.5116del	p.(Val1706*)	Pathogenic
1	ABCA4	NM_000350.3	c.5197-1G>C	p.(?)	Pathogenic
1	ABCA4	NM_000350.3	c.5209G>A	p.(Val1737Met)	VUS	0.673
1	ABCA4	NM_000350.3	c.5235C>G	p.(Ile1745Met)	VUS	0.98
2	ABCA4	NM_000350.3	c.5384T>G	p.(Leu1795*)	Pathogenic
1	ABCA4	NM_000350.3	c.6133G>T	p.(Glu2045*)	Likely Pathogenic
1	ABCA4	NM_000350.3	c.6401A>G	p.(Glu2134Gly)	Pathogenic	0.991
2	ABCA4	NM_000350.3	c.6731_6760del	p.(Val2244_Thr2253del)	Likely Pathogenic
1	ABCA4	NM_000350.3	c.717G>A	p.(Trp239*)	Likely Pathogenic
1	ABCA4	NM_000350.3	c.810_816del	p.(Arg271Glyfs*27)	Pathogenic
2	ABCC6	NM_001171.6	c.1894C>T	p.(Gln518*)	Likely Pathogenic
1	ADGRV1	NM_032119.4	c.6952-1G>T	p.(?)	Pathogenic
1	ADGRV1	NM_032119.4	c.7161_7163del	p.(Leu2387del)	VUS
2	AGBL5	NM_021831.6	c.186_187del	p.(Ala63*)	Pathogenic
1	AIPL1	NM_014336.5	c.276+3_276+4insT	p.(?)	Likely Pathogenic
1	AIPL1	NM_014336.5	c.783del	p.(Gly262Alafs*3)	Likely Pathogenic
2	ALMS1	NM_015120.4	c.10554_10557del	p.(Asp3519Asnfs*25)	Pathogenic
1	ALMS1	NM_015120.4	c.10557dup	p.(Pro3520Serfs*5)	Likely Pathogenic
1	ALMS1	NM_015120.4	c.11580del	p.(Ile3861Phefs*9)	Likely Pathogenic
1	ALMS1	NM_015120.4	c.11710_11713del	p.(Val3904Glyfs*2)	Pathogenic
1	ALMS1	NM_015120.4	c.11869del	p.(His3955Metfs*36)	Likely Pathogenic
2	ALMS1	NM_015120.4	c.1389dup	p.(Met464Aspfs*4)	Likely Pathogenic
1	ALMS1	NM_015120.4	c.1420A>T	p.(Lys474*)	Likely Pathogenic
2	ALMS1	NM_015120.4	c.4648dup	p.(Arg1550Lysfs*10)	Likely Pathogenic
1	ALMS1	NM_015120.4	c.5081del	p.(Pro1694Leufs*39)	Likely Pathogenic
1	ALMS1	NM_015120.4	c.6460C>T	p.(Gln2154*)	Likely Pathogenic
1	ALMS1	NM_015120.4	c.9676del	p.(Arg3226Valfs*6)	Likely Pathogenic
1	BBS1	NM_024649.5	c.3G>A	p.(Met1lle)	Likely Pathogenic
2	BBS10	NM_024685.4	c.261_263del	p.(Ile88del)	VUS
2	BBS4	NM_033028.5	c.643-2A>T	p.(?)	Pathogenic
1	BBS9	NM_198428.3	c.1199-2A>G	p.(?)	Pathogenic
1	BBS9	NM_198428.3	c.1276-2_1277del	p.(?)	Likely Pathogenic
3	BEST1	NM_004183.4	c.11C>A	p.(Thr4Asn)	Pathogenic	0.973
1	BEST1	NM_004183.4	c.439G>T	p.(Val147Phe)	Likely Pathogenic	0.996
1	BEST1	NM_004183.4	c.714+1G>T	p.(?)	Pathogenic
2	C21orf2	NM_001271441.2	c.77G>A	p.(Trp26*)	Likely Pathogenic
1	C2orf71	NM_001029883.3	c.1886dup	p.(Ala631Cysfs*49)	Likely Pathogenic
2	C2orf71	NM_001029883.3	c.1999A>T	p.(Lys667*)	Likely Pathogenic
1	C2orf71	NM_001029883.3	c.2630G>A	p.(Trp877*)	Likely Pathogenic
1	C2orf71	NM_001029883.3	c.2918C>G	p.(Ser973*)	Likely Pathogenic
1	C2orf71	NM_001029883.3	c.3039dup	p.(Ser1014Leufs*93)	Likely Pathogenic
1	C2orf71	NM_001029883.3	c.400_401del	p.(Ser134*)	Pathogenic
2	C8orf37	NM_177965.4	c.374+1G>C	p.(?)	Likely Pathogenic
2	C8orf37	NM_177965.4	c.516_517insT	p.(Lys173*)	Likely Pathogenic
1	CACNA1F	NM_005183.4	c.1035T>A	p.(Tyr345*)	Likely Pathogenic
1	CACNA1F	NM_005183.4	c.2319C>T	p.(Gly773=)	VUS
2	CACNA1F	NM_005183.4	c.2817G>A	p.(Trp939*)	Likely Pathogenic
1	CDH23	NM_022124.6	c.1455del	p.(Asp486Thrfs*32)	Likely Pathogenic
1	CDH23	NM_022124.6	c.487del	p.(Ala163Glnfs*27)	Pathogenic
1	CDH23	NM_022124.6	c.6888del	p.(Phe2296Leufs*77)	Likely Pathogenic
1	CDH23	NM_022124.6	c.9049_9060del	p.(Asp3017_Arg3020del)	Likely Pathogenic
2	CDHR1	NM_033100.4	c.2008del	p.(Ala670Profs*22)	Pathogenic
1	CDHR1	NM_033100.4	c.349-3C>G	p.(?)	Likely Pathogenic
1	CDHR1	NM_033100.4	c.866_872delinsTTTGAAATTAATGAC	p.(Asn289Ilefs*2)	Likely Pathogenic
1	CEP290	NM_025114.4	c.3461dup	p.(Leu1155Thrfs*6)	Pathogenic
1	CEP290	NM_025114.4	c.934G>T	p.(Glu312*)	Likely pathogenic
1	CERKL	NM_001030311.3	c.1128_1131del	p.(Val377Argfs*43)	Pathogenic
1	CERKL	NM_001030311.3	c.613+5G>C	p.(?)	Pathogenic
1	CERKL	NM_001030311.3	c.793_794dup	p.(Ala266*)	Likely pathogenic
2	CERKL	NM_001030311.3	c.986dup	p.(Val330Glyfs*40)	Likely pathogenic
1	CHD7	NM_017780.4	c.3596C>G	p.(Ala1199Gly)	VUS	0.868
1	CHD7	NM_017780.4	c.7388C>G	p.(Ser2463*)	Likely Pathogenic
1	CHM	NM_000390.4	c.1029del	p.(Met343Ilefs*10)	Likely Pathogenic
1	CHM	NM_000390.4	c.1245-2del	p.(?)	Likely Pathogenic
1	CHM	NM_000390.4	c.1363G>C	p.(Ala455Pro)	VUS	0.429
1	CHM	NM_000390.4	c.1413G>C	p.(Gln471His)	Likely Pathogenic	0.886
1	CHM	NM_000390.4	c.1519C>T	p.(His507Tyr)	VUS	0.706
2	CHM	NM_000390.4	c.1651del	p.(Tyr551Thrfs*4)	Likely Pathogenic
1	CHM	NM_000390.4	c.317A>G	p.(Gln106Arg)	VUS	0.162
1	CHM	NM_000390.4	c.969_972del	p.(Tyr323*)	Pathogenic
1	CLN3	NM_001042432.2	c.263C>A	p.(Ser88*)	Likely Pathogenic
2	CNGA1	NM_000087.5	c.668G>A	p.(Gly223Glu)	VUS	0.998
1	CNGB1	NM_001297.5	c.1209+1G>A	p.(?)	Likely Pathogenic
3	CNGB1	NM_001297.5	c.1535G>A	p.(Arg512Lys)	Likely Pathogenic	0.438
1	CNGB1	NM_001297.5	c.1957+1G>T	p.(?)	Likely Pathogenic
4	CNGB1	NM_001297.5	c.2476_2477insGA	p.(Asp826GIyfS*16)	Likely Pathogenic
2	CNGB1	NM_001297.5	c.838-2A>C	p.(?)	Likely Pathogenic
1	CNGB3	NM_019098.5	c.952G>A	p.(Gly318Arg)	VUS	0.9
2	CNNM4	NM_020184.4	c.1312dup	p.(Leu438Profs*9)	Pathogenic
1	COL18A1	NM_030582.4	c.3065dup	p.(Gly1023Argfs*21)	Likely Pathogenic
2	COL18A1	NM_030582.4	c.3371_3380del	p.(Pro1124Glnfs*84)	Pathogenic
2	COL18A1	NM_030582.4	c.3489_3496del	p.(Gly1165Argfs*96)	Pathogenic
5	COL18A1	NM_030582.4	c.918_919del	p.(Va1308Alafs*53)	Likely Pathogenic
1	CRB1	NM_201253.3	c.1623C>A	p.(Tyr541*)	Likely Pathogenic
1	CRB1	NM_201253.3	c.1660del	p.(Val554Cysfs*19)	Likely Pathogenic
4	CRB1	NM_201253.3	c.1958T>C	p.(Ile653Thr)	Pathogenic	0.906
1	CRB1	NM_201253.3	c.2038C>T	p.(Pro680Ser)	Pathogenic	0.938
1	CRB1	NM_201253.3	c.2549G>A	p.(Gly850Asp)	Pathogenic	0.993
1	CRB1	NM_201253.3	c.2676+1_2676+2del	p.(?)	Pathogenic
2	CRB1	NM_201253.3	c.268G>T	p.(Gln90*)	Pathogenic
1	CRB1	NM_201253.3	c.2834G>T	p.(Gly945Val)	Pathogenic	0.993
1	CRB1	NM_201253.3	c.3751C>T	p.(Gln1251*)	Pathogenic
1	CRB1	NM_201253.3	c.683G>A	p.(Cys228Tyr)	Likely Pathogenic	0.862
1	CRX	NM_000554.6	c.580_581insTGCCTGA	p.(Thr194Metfs*44)	Pathogenic
1	CYP1B1	NM_000104.4	c.1001C>T	p.(Thr334Ile)	Likely Pathogenic	0.889
2	CYP4V2	NM_207352.4	c.1155_1168del	p.(Ile385Metfs*12)	Pathogenic
1	CYP4V2	NM_207352.4	c.364T>C	p.(Ser122Pro)	VUS	0.426
1	CYP4V2	NM_207352.4	c.77G>A	p.(Gly26Ser)	VUS	0.107
1	EYS	NM_001142800.2	c.2381G>A	p.(Arg794Gln)	Likely Pathogenic	0.367
1	EYS	NM_001142800.2	c.3117_3118del	p.(Cys1039*)	Likely Pathogenic
1	EYS	NM_001142800.2	c.403del	p.(Thr135Leufs*7)	Likely Pathogenic
1	EYS	NM_001142800.2	c.5667T>A	p.(Tyr1889*)	Likely Pathogenic
1	EYS	NM_001142800.2	c.8811C>G	p.(Cys2937Trp)	VUS	0.938
2	EYS	NM_001142800.2	c.9071T>G	p.(Leu3024Trp)	VUS	0.973
1	EYS	NM_001142800.2	c.9299_9303del	p.(Thr3100Argfs*4)	Likely Pathogenic
1	EYS	NM_001142800.2	c.9329G>A	p.(Gly3110Asp)	VUS	0.99
1	FAM161A	NM_032180.3	c.1352dup	p.(Leu451Phefs*5)	Likely Pathogenic
1	GPR143	NM_000273.3	c.101T>C	p.(Leu34Pro)	VUS	0.904
1	GPR143	NM_000273.3	c.2_56del	p.(?)	Pathogenic
1	GPR179	NM_001004334.4	c.2468T>G	p.(Leu823Arg)	VUS	0.625
3	GPR179	NM_001004334.4	c.424_433del	p.(Pro142Thrfs*5)	Likely pathogenic
2	GRK1	NM_002929.3	c.1136G>A	p.(Gly379Glu)	Likely Pathogenic	0.797
2	GUCY2D	NM_000180.4	c.2132C>G	p.(Pro711Arg)	Pathogenic	0.988
1	GUCY2D	NM_000180.4	c.2577-1G>T	p.(?)	Pathogenic
2	GUCY2D	NM_000180.4	c.2704G>A	p.(Val902Met)	Pathogenic	0.994
1	GUCY2D	NM_000180.4	c.2719G>T	p.(Asp907Tyr)	Pathogenic	1
1	GUCY2D	NM_000180.4	c.273dup	p.(Gly92Argfs*227)	Likely Pathogenic
2	GUCY2D	NM_000180.4	c.3043+1G>A	p.(?)	Pathogenic
2	GUCY2D	NM_000180.4	c.307G>C	p.(Glu103Gln)	Likely Pathogenic	0.635
1	GUCY2D	NM_000180.4	c.3257T>A	p.(Ile1086Asn)	VUS	0.986
1	GUCY2D	NM_000180.4	c.630_640del	p.(Pro211Argfs*104)	Pathogenic
1	HPS3	NM_001308258.2	c.1311C>G	p.(Tyr437*)	Likely Pathogenic
1	IFT140	NM_014714.4	c.1534A>C	p.(Lys512Gln)	VUS	0.389
1	IFT140	NM_014714.4	c.2092_2094del	p.(698del)	Likely Pathogenic
2	IMPDH1	NM_000883.4	c.945C>A	p.(Asn315Lys)	VUS	0.632
1	IMPG1	NM_001563.4	c.2272T>G	p.(Tyr758Asn)	VUS	0.396
2	IMPG2	NM_016247.4	c.2810C>A	p.(Pro937His)	VUS	0.799
1	IMPG2	NM_016247.4	c.3052G>A	p.(Ala1018Thr)	VUS	0.672
2	INPP5E	NM_019892.6	c.889C>T	p.(Arg297Trp)	VUS	0.657
3	KCNV2	NM_133497.4	c.620G>C	p.(Arg207Pro)	VUS	0.724
1	KCNV2	NM_133497.4	c.995_1001del	p.(Arg332Profs*120)	Pathogenic
2	KIAA1549	NM_020910.3	c.138_158del	p.(Pro47_Leu53del)	VUS
1	KIF11	NM_004523.4	c.641T>A	p.(Leu214*)	Likely Pathogenic
1	LCA5	NM_001122769.3	c.987T>A	p.(Cys329*)	Likely Pathogenic
1	LRAT	NM_004744.5	c.198del	p.(Asp67Thrfs*7)	Likely Pathogenic
1	LRAT	NM_004744.5	c.493G>T	p.(Val165Leu)	Pathogenic	0.557
2	LRAT	NM_004744.5	c.523_533del	p.(Ser175Argfs*5)	Pathogenic
1	LRAT	NM_004744.5	c.679T>C	p.(Trp227Arg)	VUS	0.912
4	MAK	NM_001242957.3	c.1084_1085del	p.(Gln362Glufs*20)	Pathogenic
1	MAK	NM_001242957.3	c.947dup	p.(Leu316Phefs*3)	Likely Pathogenic
1	MATP (also known as SLC45A2)	NM_016180.5	c.1531_1532delGCinsCA	p.(Ala511Gln)	Likely Pathogenic
2	MERTK	NM_006343.3	c.1902del	p.(Leu635Serfs*7)	Likely pathogenic
1	MERTK	NM_006343.3	c.2162A>G	p.(His721Arg)	Pathogenic	0.995
1	MERTK	NM_006343.3	c.505_508del	p.(Asp169Metfs*8)	Likely pathogenic
1	MFN2	NM_014874.4	c.1717-1G>C	p.(?)	Pathogenic
1	MT-ND2	NC_012920.1	m.5029T>C	p.(Met187Thr)
1	MT-ND3	NC_012920.1	m.10290G>A	p.(Ala78Thr)
2	MYO7A	NM_000260.4	c.[569T>G;1969C>T]	p.([Leu190Trp;Arg657Trp)]	Pathogenic; Pathogenic
1	MYO7A	NM_000260.4	c.233A>C	p.(Glu78Ala)	Pathogenic	0.959
1	MYO7A	NM_000260.4	c.2485del	p.Val829Cysfs*22	Likely pathogenic
1	MYO7A	NM_000260.4	c.3549del	p.(Ser1184Profs*48)	Likely pathogenic
1	MYO7A	NM_000260.4	c.4568+2T>C	p.(?)	Likely pathogenic
3	MYO7A	NM_000260.4	c.5507T>G	p.(Leu1836Arg)	Likely pathogenic	0.993
2	MYO7A	NM_000260.4	c.5723_5724insTGTA	p.(Pro1909Valfs*3)	Pathogenic
2	MYO7A	NM_000260.4	c.5742+1G>C	p.(?)	Pathogenic
2	NMNAT1	NM_022787.4	c.-58del	p.(?)	VUS
2	NMNAT1	NM_022787.4	c.193C>T	p.(His65Tyr)	Pathogenic	0.95
1	NMNAT1	NM_022787.4	c.235T>C	p.(Trp79Arg)	Likely Pathogenic	0.999
1	NMNAT1	NM_022787.4	c.296T>C	p.(Leu99Pro)	VUS	0.995
1	NMNAT1	NM_022787.4	c.54T>A	p.(Asn18Lys)	VUS	0.909
2	NMNAT1	NM_022787.4	c.698G>A	p.(Gly233Asp)	Likely pathogenic	0.941
1	NMNAT1	NM_022787.4	c.70C>T	p.(His24Tyr)	VUS	0.986
1	NR2E3	NM_014249.4	c.1004G>A	p.(Gly335Asp)	Pathogenic	0.823
1	NR2E3	NM_014249.4	c.1024G>T	p.(Val342Leu)	Pathogenic	0.822
1	NR2E3	NM_014249.4	c.1068C>G	p.(His356Gln)	VUS	0.639
1	NR2E3	NM_014249.4	c.1078C>T	p.(His360Tyr)	VUS	0.622
2	NR2E3	NM_014249.4	c.136C>T	p.(Gln46*)	Likely pathogenic
1	NR2E3	NM_014249.4	c.195C>G	p.(Asn65Lys)	VUS	0.494
1	NR2E3	NM_014249.4	c.706A>G	p.(Lys236Glu)	Pathogenic	0.77
1	NR2E3	NM_014249.4	c.943G>A	p.(Val315Met)	Pathogenic	0.709
1	NYX	NM_022567.3	c.10C>T	p.(Arg4*)	Likely pathogenic
1	NYX	NM_022567.3	c.1382T>G	p.(Leu461Arg)	VUS	0.14
2	OPA1	NM_015560.3	c.1169G>A	p.(Gly390Glu)	Likely pathogenic	0.936
1	OPA1	NM_015560.3	c.1212+1G>A	p.(?)	Pathogenic
2	OPA1	NM_015560.3	c.1212+4_+7del	p.(?)	Pathogenic
3	OPA1	NM_015560.3	c.1613A>C	p.(Gln538Pro)	Pathogenic	0.994
1	OPA1	NM_015560.3	c.2707+1G>T	p.(?)	Pathogenic
1	OTX2	NM_021728.4	c.591T>G	p.(Tyr197*)	Likely pathogenic
3	PCDH15	NM_033056.4	c.2919_2923del	p.(Tyr974Cysfs*5)	Pathogenic
1	PCDH15	NM_033056.4	c.3508_3547delinsCCGTCTAGG	p.(Asp1170Profs*5)	Pathogenic
2	PDE6A	NM_000440.3	c.291del	p.(Phe97Leufs*30)	Likely pathogenic
2	PDE6A	NM_000440.3	c.637A>T	p.(Lys213*)	Pathogenic
2	PDE6B	NM_000283.4	c.1401+1G>C	p.(?)	Pathogenic
1	PDE6B	NM_000283.4	c.1761_1773del	p.(Phe588Glnfs*19)	Pathogenic
1	PDE6B	NM_000283.4	c.1926del	p.(Asn643Thrfs*6)	Likely pathogenic
1	PDE6B	NM_000283.4	c.1960G>T	p.(Glu654*)	Likely pathogenic
1	PDE6B	NM_000283.4	c.2025_2027del	p.(Arg676del)	Pathogenic
1	PDE6G	NM_002602.4	c.100C>T	p.(Gln34*)	Likely pathogenic
1	PDE6G	NM_002602.4	c.187G>T	p.(Asp63Tyr)	Likely pathogenic	0.87
4	PDE6G	NM_002602.4	c.69del	p.(Arg24Glyfs*70)	Pathogenic
1	PNPLA6	NM_006702.5	c.2637G>T	p.(Trp879Cys)	VUS	0.987
1	POC1B	NM_172240.3	c.181G>C	p.(Asp61His)	VUS	0.762
1	PROM1	NM_006017.3	c.1301+4_1301+7del	p.(?)	Likely pathogenic
1	PROM1	NM_006017.3	c.1301G>A	p.(Trp434*)	Likely pathogenic
3	PROM1	NM_006017.3	c.1321_1330dup	p.(Leu444Hisfs*24)	Likely pathogenic
4	PROM1	NM_006017.3	c.1648_1651del	p.(Ser550Lysfs*2)	Likely pathogenic
2	PROM1	NM_006017.3	c.1911+3A>G	p.(?)	Likely pathogenic
1	PROM1	NM_006017.3	c.2089C>T	p.(Gln697*)	Likely pathogenic
2	PROM1	NM_006017.3	c.2395G>A	p.(Gly799Arg)	VUS	0.895
1	PROM1	NM_006017.3	c.460del	p.(Leu154*)	Pathogenic
1	PRPF3	NM_004698.4	c.1758G>C	p.(Gly586=)	VUS
1	PRPF31	NM_015629.4	c.1145A>G	p.(Glu382Gly)	Likely pathogenic	0.718
2	PRPF31	NM_015629.4	c.138_139del	p.(Val48Glnfs*9)	Likely pathogenic
1	PRPF31	NM_015629.4	c.245del	p.(Gly82Aspfs*18)	Pathogenic
1	PRPF31	NM_015629.4	c.615C>A	p.(Tyr205*)	Pathogenic
1	PRPF31	NM_015629.4	c.73G>T	p.(Glu25*)	Pathogenic
1	PRPF31	NM_015629.4	c.829A>C	p.(Ser277Arg)	Likely pathogenic	0.56
1	PRPF31	NM_015629.4	c.900del	p.(Leu301Trpfs*20)	Likely pathogenic
1	PRPF6	NM_012469.4	c.989_1010dup	p.(Met338Profs*13)	Pathogenic
1	PRPF8	NM_006445.4	c.6542A>C	p.(Gln2181Pro)	Likely pathogenic	0.665
4	PRPF8	NM_006445.4	c.6938A>C	p.(His2313Pro)	Pathogenic	1
1	PRPF8	NM_006445.4	c.6977dup	p.(Tyr2326*)	Pathogenic
1	PRPH2	NM_000322.5	c.535T>A	p.(Trp179Arg)	Pathogenic	1
1	RDH12	NM_152443.3	c.503C>T	p.(Ala168Val)	VUS	0.778
2	RDH5	NM_002905.5	c.413T>G	p.(Met138Arg)	VUS	0.82
1	RHO	NM_000539.3	c.361+1G>C	p.(?)	Pathogenic
17	RHO	NM_000539.3	c.473C>A	p.(Ala158Asp)	VUS	0.681
3	RHO	NM_000539.3	c.50C>G	p.(Thr17Arg)	Pathogenic	0.992
1	RHO	NM_000539.3	c.706C>A	p.(Gln236Lys)	Likely pathogenic	0.783
2	RLBP1	NM_000326.5	c.46C>T	p.(Gln16*)	Pathogenic
1	RLBP1	NM_000326.5	c.490G>T	p.(Glu164*)	Pathogenic
1	RLBP1	NM_000326.5	c.525G>A	p.(Glu175=)	Likely pathogenic
2	RP1	NM_006269.2	c.1594G>T	p.(Glu532*)	Likely pathogenic
1	RP1	NM_006269.2	c.2447dup	p.(Asn816Lysfs*9)	Likely pathogenic
12	RP1	NM_006269.2	c.965C>A	p.(Ser322*)	Pathogenic
2	RP2	NM_006915.3	c.385_386del	p.(Leu129Valfs*9)	Pathogenic
1	RP2	NM_006915.3	c.535C>T	p.(Pro179Ser)	Pathogenic	0.618
1	RP2	NM_006915.3	c.613G>T	p.(Glu205*)	Pathogenic
2	RP2	NM_006915.3	c.901_904del	p.(Glu301Leufs*7)	Pathogenic
1	RP2	NM_006915.3	c.969+1G>T	p.(?)	Pathogenic
1	RP2	NM_006915.3	c.969+3A>G	p.(?)	VUS
2	RPE65	NM_000329.3	c.1024T>C	p.(Tyr342His)	Likely pathogenic	0.823
1	RPE65	NM_000329.3	c.10C>T	p.(Gln4*)	Likely pathogenic
1	RPE65	NM_000329.3	c.1206G>A	p.(Trp402*)	Pathogenic
2	RPE65	NM_000329.3	c.1444G>T	p.(Asp482Tyr)	Likely pathogenic	0.985
1	RPE65	NM_000329.3	c.1445A>T	p.(Asp482Val)	Likely pathogenic	0.986
1	RPE65	NM_000329.3	c.1547C>T	p.(Ala516Val)	Likely pathogenic	0.995
1	RPE65	NM_000329.3	c.1555G>T	p.(Glu519*)	Likely pathogenic
2	RPE65	NM_000329.3	c.495+5G>C	p.(?)	Likely pathogenic
1	RPE65	NM_000329.3	c.725+1G>A	p.(?)	Pathogenic
5	RPE65	NM_000329.3	c.762G>T	p.(Glu254Asp)	VUS	0.984
2	RPGR	NM_001034853.2	c.1246-1G>C	p.(?)	Likely pathogenic
1	RPGR	NM_001034853.2	c.1738del	p.(Ser580Glnfs*5)	Likely pathogenic
1	RPGR	NM_001034853.2	c.2412_2418del	p.(Gly805Lysfs*8)	Likely pathogenic
1	RPGR	NM_001034853.2	c.2466_2467del	p.(?)	Likely pathogenic
1	RPGR	NM_001034853.2	c.2570_2571del	p.(Lys857Argfs*221)	VUS
1	RPGR	NM_001034853.2	c.335G>C	p.(Gly112Ala)	Likely pathogenic	0.925
1	RPGR	NM_001034853.2	c.3388_3389del	p.(Leu1130Lysfs*13)	Likely pathogenic
1	RPGR	NM_001034853.2	c.3428del	p.(Asn1143Metfs*9)	Likely pathogenic
1	RPGR	NM_001034853.2	c.548C>T	p.(Pro183Leu)	Likely pathogenic	0.755
1	RPGR	NM_001034853.2	c.774_778+37del	p.(?)	Pathogenic
1	RPGR	NM_001034853.2	c.778+5G>T	p.(?)	Likely pathogenic
1	RPGRIP1	NM_020366.4	c.1210del	p.(Glu404Asnfs*38)	Likely pathogenic
1	RPGRIP1	NM_020366.4	c.2154G>A	p.(Trp718*)	Likely pathogenic
2	RPGRIP1	NM_020366.4	c.277G>T	p.(Glu93*)	Likely pathogenic
2	RPGRIP1	NM_020366.4	c.3322C>T	p.(Gln1108*)	Likely pathogenic
1	RS1	NM_000330.4	c.26T>C	p.(Leu9Ser)	Likely pathogenic	0.796
1	RS1	NM_000330.4	c.443T>G	p.(Met148Arg)	Pathogenic	0.955
1	RS1	NM_000330.4	c.601_602insATG	p.(Leu201delinsHisVal)	Pathogenic
2	SLC19A2	NM_006996.3	c.1370del	p.(Leu457*)	Pathogenic
3	SNRNP200	NM_014014.5	c.2580G>C	p.(Gln860His)	Pathogenic	0.937
6	SNRNP200	NM_014014.5	c.3191A>G	p.(Gln1064Arg)	VUS	0.769
1	SPATA7	NM_018418.5	c.1115A>G	p.(Glu372Gly)	VUS	0.302
1	SPATA7	NM_018418.5	c.3G>C	p.(Met1?)	Pathogenic
1	SPATA7	NM_018418.5	c.653C>A	p.(Ser218*)	Pathogenic
1	SPG7	NM_199367.3	c.1364_1365dup	p.(Lys456Glyfs*44)	Likely pathogenic
1	TMEM67	NM_153704.6	c.1901T>C	p.(Ile634Thr)	VUS	0.837
1	TMEM67	NM_153704.6	c.2933T>C	p.(Val978Ala)	VUS	0.452
1	TOPORS	NM_001195622.2	c.2361_2362del	p.(Glu787Aspfs*20)	Pathogenic
1	TRPM1	NM_001252020.2	c.3440C>T	p.(Pro1147Leu)	VUS	0.957
1	TRPM1	NM_001252020.2	c.670-2A>C	p.(?)	Pathogenic
3	TTLL5	NM_015072.5	c.1450C>T	p.(Arg484Cys)	VUS	0.593
1	TTLL5	NM_015072.5	c.728_730del	p.(Glu243del)	Likely pathogenic
2	TULP1	NM_003322.6	c.1460C>G	p.(Ser487*)	Pathogenic
2	TULP1	NM_003322.6	c.147dup	p.(Glu50Argfs*124)	Likely pathogenic
1	TULP1	NM_003322.6	c.478del	p.(Ala160Profs*35)	Likely pathogenic
2	TULP1	NM_003322.6	c.616_638dup	p.(Ala214Thrfs*31)	Likely pathogenic
1	TULP1	NM_003322.6	c.638_639insGACAAGGACCCCTCAGGGAG	p.(Ala214Thrfs*31)	Likely pathogenic
2	TULP1	NM_003322.6	c.822G>T	p.(Lys274Asn)	Likely pathogenic	0.892
4	TYR	NM_000372.5	c.1204_1205delCGinsGA	p.(Arg402Glu)	Pathogenic
1	TYR	NM_000372.5	c.1311T>G	p.(Asp437Glu)	VUS	0.228
3	TYR	NM_000372.5	c.137G>A	p.(Cys46Tyr)	Pathogenic	0.998
1	TYR	NM_000372.5	c.562C>G	p.(Leu188Val)	Likely pathogenic	0.74
1	TYR	NM_000372.5	c.953T>C	p.(Val318Ala)	Likely pathogenic	0.988
2	USH1C	NM_153676.4	c.249-1G>A	p.(?)	Likely pathogenic
2	USH1C	NM_153676.4	c.496+3G>C	p.(?)	Likely pathogenic
1	USH1G	NM_173477.5	c.248T>A	p.(Phe83Tyr)	VUS	0.699
1	USH2A	NM_206933.4	c.10322A>G	p.(Glu3441Gly)	VUS	0.194
1	USH2A	NM_206933.4	c.11434_11435del	p.(Asn3812*)	Likely pathogenic
1	USH2A	NM_206933.4	c.11661G>C	p.(Trp3887Cys)	Likely pathogenic	0.994
2	USH2A	NM_206933.4	c.11681_11686del	p.(Asn3894_Gly3895del)	VUS
2	USH2A	NM_206933.4	c.12298T>A	p.(Tyr4100Asn)	VUS	0.992
5	USH2A	NM_206933.4	c.12371C>T	p.(Pro4124Leu)	Likely pathogenic	0.946
1	USH2A	NM_206933.4	c.12563A>G	p.(Tyr4188Cys)	Likely pathogenic	0.946
1	USH2A	NM_206933.4	c.12580T>A	p.(Cys4194Ser)	Likely pathogenic	0.115
1	USH2A	NM_206933.4	c.12987T>A	p.(Tyr4329*)	Likely pathogenic
1	USH2A	NM_206933.4	c.13166A>C	p.(Tyr4389Ser)	Likely pathogenic	0.971
1	USH2A	NM_206933.4	c.13385T>C	p.(Ile4462Thr)	Pathogenic	0.946
4	USH2A	NM_206933.4	c.13392G>A	p.(Trp4464*)	Pathogenic
1	USH2A	NM_206933.4	c.13447G>C	p.(Gly4483Arg)	VUS	0.953
1	USH2A	NM_206933.4	c.13735dup	p.(Ile4579Asnfs*9)	Likely pathogenic
1	USH2A	NM_206933.4	c.14058del	p.(Val468Serfs*2)	Likely pathogenic
1	USH2A	NM_206933.4	c.14134-5T>C	p.(?)	VUS
3	USH2A	NM_206933.4	c.14583-1G>C	p.(?)	Likely pathogenic
1	USH2A	NM_206933.4	c.1458del	p.(Arg486Serfs*105)	Likely pathogenic
1	USH2A	NM_206933.4	c.15125G>A	p.(Trp5042*)	Likely pathogenic
1	USH2A	NM_206933.4	c.15292C>T	p.(His5098Tyr)	VUS	0.133
2	USH2A	NM_206933.4	c.1645-2A>G	p.(?)	Likely pathogenic
1	USH2A	NM_206933.4	c.1811T>C	p.(Val604Ala)	Likely pathogenic	0.966
2	USH2A	NM_206933.4	c.1868del	p.(Tyr623Serfs*13)	Likely pathogenic
1	USH2A	NM_206933.4	c.1912T>G	p.(Cys638Gly)	Likely pathogenic	0.967
1	USH2A	NM_206933.4	c.2102C>A	p.(Thr701Lys)	VUS	0.955
1	USH2A	NM_206933.4	c.2691C>A	p.(Cys897*)	Likely pathogenic
1	USH2A	NM_206933.4	c.3062G>T	p.(Cys1021Phe)	VUS	0.958
1	USH2A	NM_206933.4	c.3184G>T	p.(Gly1062*)	Likely pathogenic
2	USH2A	NM_206933.4	c.3386del	p.(Asn1129Metfs*9)	Likely pathogenic
1	USH2A	NM_206933.4	c.6791C>G	p.(Pro2264Arg)	Likely pathogenic	0.979
2	USH2A	NM_206933.4	c.6933del	p.(Gly2313Valfs*13)	Likely pathogenic
1	USH2A	NM_206933.4	c.8679_8681del	p.(Ser2893del)	Pathogenic
1	USH2A	NM_206933.4	c.8682-3T>G	p.(?)	VUS
1	USH2A	NM_206933.4	c.8885T>A	p.(Leu2962His)	VUS	0.914
1	USH2A	NM_206933.4	c.9258+2T>C	p.(?)	Pathogenic
2	USH2A	NM_206933.4	c.9878del	p.(Lys3293Serfs*8)	Likely pathogenic

## Sheet: Supplementary Table S3
Supplementary Table S3. In silico IRD gene panel used for clinical and whole exome analyses.
Genes associated also with syndromic/systemic IRD forms are in bold (according to RetNet; accessed in October 2022)
Gene names
ABCA4	CLRN1	IFT27	OTX2	RP5
ABCC6	CLUAP1	IFT81	PANK2	RP6
ABHD12	CNGA1	IMPDH1	PAX2	RP63
ACBD5	CNGA3	IMPG1	PCARE	RP9
ACHM1	CNGB1	IMPG2	PCDH15	RPE65
ACO2	CNGB3	INPP5E	PCYT1A	RPGR
ADAM9	CNNM4	INVS	PDE6A	RPGRIP1
ADAMTS18	COD1	IQCB1	PDE6B	RPGRIP1L
ADGRV1	COD2	ITM2B	PDE6C	RS1
ADIPOR1	CODA1	JAG1	PDE6G	RTN4IP1
AGBL5	COL11A1	KCNJ13	PDE6H	SAG
AHI1	COL2A1	KCNV2	PDZD7	SAMD11
AHR	COL9A1	KIAA1549	PEX1	SDCCAG8
AIED	CORD1	KIF11	PEX2	SEMA4A
AIPL1	CORD17	KIF3B	PEX7	SLC24A1
ALMS1	CORD4	KIZ	PGK1	SLC25A46
ARHGEF16	CORD8	KLHL7	PHYH	SLC7A14
ARL2BP	CRB1	LAMA1	PITPNM3	SNRNP200
ARL3	CRX	LCA5	PLA2G5	SPATA7
ARL6	CSPP1	LRAT	PLK4	SPP2
ARMS2	CTNNA1	LRIT3	PNPLA6	STGD2
ARSG	CYP4V2	LRP5	POC1B	TEAD1
ASRGL1	DFNB31	LZTFL1	POC5	TIMM8A
ATF6	DHDDS	MAK	POMGNT1	TIMP3
ATXN7	DHX38	MAPKAPK3	PRCD	TLR3
BBIP1	DMD	MCDR3	PRD	TLR4
BBS1	DRAM2	MCDR4	PRDM13	TMEM126A
BBS10	DTHD1	MCDR5	PROM1	TMEM216
BBS12	DYNC2H1	MDDC	PRPF3	TMEM237
BBS2	EFEMP1	MERTK	PRPF31	TOPORS
BBS4	ELOVL1	MFN2	PRPF4	TREX1
BBS5	ELOVL4	MFRP	PRPF6	TRIM32
BBS7	EMC1	MFSD8	PRPF8	TRNT1
BBS9	ERCC6	MIR204	PRPH2	TRPM1
BCAMD	ESPN	MKKS	PRPS1	TSPAN12
BEST1	EVR3	MKS1	RAB28	TTC8
C12orf65	EXOSC2	MRST	RAX2	TTLL5
C1QTNF5	EYS	MTTP	RB1	TTPA
C2	FAM161A	MVK	RBP3	TUB
C21orf2	FBLN5	MYO7A	RBP4	TUBGCP4
C2orf71	FHASD	NBAS	RCBTB1	TUBGCP6
C3	FLVCR1	NDP	RCD1	TULP1
C8orf37	FSCN2	NEK2	RCD2	UNC119
CA4	FZD4	NEUROD1	RD3	USH1A
CABP4	GDF6	NMNAT1	RDH11	USH1C
CACD	GNAT1	NPHP1	RDH12	USH1E
CACNA1F	GNAT2	NPHP3	RDH5	USH1G
CACNA2D4	GNB3	NPHP4	REEP6	USH1H
CAPN5	GNPTG	NR2E3	RGR	USH1K
CC2D2A	GPR125	NR2F1	RGS9	USH2A
CCT2	GPR179	NRL	RGS9BP	USH2B
CDH23	GRK1	NYX	RHO	VCAN
CDH3	GRM6	OAT	RIMS1	VMD1
CDHR1	GUCA1A	OFD1	RLBP1	VRD1
CEP164	GUCA1B	OPA1	ROM1	WDPCP
CEP19	GUCY2D	OPA2	RP1	WDR19
CEP250	HARS	OPA3	RP15	WFS1
CEP290	HGSNAT	OPA4	RP16	WFS2
CEP78	HK1	OPA5	RP1L1	ZNF408
CERKL	HMCN1	OPA6	RP2	ZNF423
CFB	HMX1	OPA8	RP22	ZNF513
CFH	HTRA1	OPN1LW	RP24
CHM	IDH3B	OPN1MW	RP29
CIB2	IFT140	OPN1SW	RP32
CLN3	IFT172	OR2W3	RP34
